# Supplementary material for: (E,E)-2,2′-[1,1′-(Cyclohexane-1,2-diyl­dinitrilo)diethylidyne]diphenol
Source: Acta Crystallogr Sect E Struct Rep Online. 2008 Aug 16;64(Pt 9):o1757. doi: 10.1107/S160053680802552X (PMC2960556; doi:10.1107/S160053680802552X)
Supplement: Supplementary file 1 [file e-64-o1757-sup1.cif]

##############################################################################
###                                                                        ###
###        Electronic paper (Acta Crystallographica Section E)             ###
###                                                                        ###
##############################################################################
#                                                                            #
# This CIF contains the data in a paper accepted for publication in Acta     #
# Crystallographica Section E. It conforms to the requirements of Notes      #
# for Authors for Section E, and has been peer reviewed under the auspices   #
# of the IUCr Commission on Journals.                                        #
#                                                                            #
# Full details of the Crystallographic Information File format               #
# are given in the paper "The Crystallographic Information File (CIF):       #
# a New Standard Archive File for Crystallography" by S. R. Hall, F. H.      #
# Allen and I. D. Brown [Acta Cryst. (1991), A47, 655-685].                  #
#                                                                            #
# The current version of the core CIF dictionary is obtainable from          #
# ftp://ftp.iucr.org/pub/cif_core.dic. The current version number is 2.4.    #
#                                                                            #
# Software is freely available for graphical display of the structure(s) in  #
# this CIF.  For information consult the CIF home page http://www.iucr.org/  #
# cif/home.html                                                              #
#                                                                            #
# This file may be used for bona fide research purposes within the           #
# scientific community so long as proper attribution is given to the journal # 
# article from which it was obtained.                                        #
#                                                                            #
##############################################################################
                                             
data_I
_audit_creation_method     SHELXL-97
_chemical_name_systematic
;
(<i>E</i>,<i>E</i>)-2,2'-[1,1'-(cyclohexane-1,2-
diyldinitrilo)diethylidyne]diphenol
;
_chemical_name_common
;
(E,E)-N,N'-Bis[1-(2-hydroxyphenyl)ethylidene]cyclohexane-1,2-diamine
;
_chemical_formula_moiety     'C22 H26 N2 O2'
_chemical_formula_sum     'C22 H26 N2 O2'
_chemical_formula_iupac     'C22 H26 N2 O2'
_chemical_formula_weight     350.45
_chemical_melting_point     ?
_symmetry_cell_setting     monoclinic
_symmetry_space_group_name_H-M     'P 21'
_symmetry_space_group_name_Hall     'P 2yb '
loop_
    _symmetry_equiv_pos_as_xyz
    'x, y, z'
    '-x, y+1/2, -z'
_cell_length_a     12.608(3)
_cell_length_b     11.185(2)
_cell_length_c     14.438(3)
_cell_angle_alpha     90.00
_cell_angle_beta     106.14(3)
_cell_angle_gamma     90.00
_cell_volume     1955.8(8)
_cell_formula_units_Z     4
_cell_measurement_reflns_used     15855
_cell_measurement_theta_min     3.11
_cell_measurement_theta_max     27.49
_cell_measurement_temperature     293(2)
_exptl_crystal_description     block
_exptl_crystal_colour     yellow
_exptl_crystal_size_max     0.25
_exptl_crystal_size_mid     0.15
_exptl_crystal_size_min     0.15
_exptl_crystal_density_diffrn     1.190
_exptl_crystal_density_meas     ?
_exptl_crystal_density_method     'not measured'
_exptl_crystal_F_000     752
_exptl_absorpt_coefficient_mu     0.076
_exptl_absorpt_correction_type     multi-scan
_exptl_absorpt_process_details     '(CrystalClear; Rigaku, 2005)'
_exptl_absorpt_correction_T_min     0.8385
_exptl_absorpt_correction_T_max     1.0000
_exptl_special_details
;
;
_diffrn_ambient_temperature     293(2)
_diffrn_radiation_type     MoK\a
_diffrn_radiation_wavelength     0.71073
_diffrn_radiation_source     'fine-focus sealed tube'
_diffrn_radiation_monochromator     graphite
_diffrn_measurement_device_type     'Rigaku SCXmini'
_diffrn_measurement_method     \w
_diffrn_detector_area_resol_mean     13.6612
_diffrn_reflns_number     20307
_diffrn_reflns_av_R_equivalents     0.0786
_diffrn_reflns_av_sigmaI/netI     0.0628
_diffrn_reflns_theta_min     3.11
_diffrn_reflns_theta_max     27.48
_diffrn_reflns_theta_full     27.48
_diffrn_measured_fraction_theta_max     0.997
_diffrn_measured_fraction_theta_full     0.997
_diffrn_reflns_limit_h_min     -16
_diffrn_reflns_limit_h_max     16
_diffrn_reflns_limit_k_min     -14
_diffrn_reflns_limit_k_max     14
_diffrn_reflns_limit_l_min     -18
_diffrn_reflns_limit_l_max     18
_diffrn_standards_number     0
_diffrn_standards_interval_count     .
_diffrn_standards_interval_time     .
_diffrn_standards_decay_%     ?
_refine_special_details
;
Refinement of <i>F</i>^2^ against ALL reflections. The weighted <i>R</i>-factor
<i>wR</i> and goodness of fit <i>S</i> are based on <i>F</i>^2^, conventional
<i>R</i>-factors <i>R</i> are based on <i>F</i>, with <i>F</i> set to zero for
negative <i>F</i>^2^. The threshold expression of <i>F</i>^2^ >
\s(<i>F</i>^2^) is used only for calculating <i>R</i>-factors(gt) <i>etc</i>.
and is not relevant to the choice of reflections for refinement.
<i>R</i>-factors based on <i>F</i>^2^ are statistically about twice as large
as those based on <i>F</i>, and <i>R</i>- factors based on ALL data will be
even larger.
;
_reflns_number_total     4712
_reflns_number_gt     2978
_reflns_threshold_expression     I>2\s(I)
_refine_ls_structure_factor_coef     Fsqd
_refine_ls_matrix_type     full
_refine_ls_R_factor_all     0.0985
_refine_ls_R_factor_gt     0.0567
_refine_ls_wR_factor_gt     0.1162
_refine_ls_wR_factor_ref     0.1340
_refine_ls_goodness_of_fit_ref     1.042
_refine_ls_restrained_S_all     1.042
_refine_ls_number_reflns     4712
_refine_ls_number_parameters     473
_refine_ls_number_restraints     1
_refine_ls_hydrogen_treatment     constr
_refine_ls_weighting_scheme     calc
_refine_ls_weighting_details
         'calc w=1/[\s^2^(Fo^2^)+(0.0522P)^2^+0.0566P] where P=(Fo^2^+2Fc^2^)/3'
_atom_sites_solution_hydrogens     geom
_atom_sites_solution_primary     direct
_atom_sites_solution_secondary     difmap
_refine_ls_shift/su_max     0.000
_refine_ls_shift/su_mean     0.000
_refine_diff_density_max     0.147
_refine_diff_density_min     -0.210
_refine_ls_extinction_method     none
_refine_ls_extinction_coef     ?
_refine_ls_abs_structure_details     ?
_refine_ls_abs_structure_Flack     .
loop_
    _atom_type_symbol
    _atom_type_description
    _atom_type_scat_dispersion_real
    _atom_type_scat_dispersion_imag
    _atom_type_scat_source
    'C' 'C' 0.0033 0.0000
                         'International Tables Vol C Tables 4.2.6.8 and 6.1.1.4'
    'H' 'H' 0.0000 0.0000
                         'International Tables Vol C Tables 4.2.6.8 and 6.1.1.4'
    'N' 'N' 0.0061 0.0000
                         'International Tables Vol C Tables 4.2.6.8 and 6.1.1.4'
    'O' 'O' 0.0106 0.0000
                         'International Tables Vol C Tables 4.2.6.8 and 6.1.1.4'
_computing_data_collection     'CrystalClear (Rigaku, 2005)'
_computing_cell_refinement     'CrystalClear (Rigaku, 2005)'
_computing_data_reduction     'CrystalClear (Rigaku, 2005)'
_computing_structure_solution     'SHELXS97 (Sheldrick, 2008)'
_computing_structure_refinement     'SHELXL97 (Sheldrick, 2008)'
_computing_molecular_graphics     'SHELXTL (Sheldrick, 2008)'
_computing_publication_material     'SHELXTL (Sheldrick, 2008)'
loop_
    _atom_site_type_symbol
    _atom_site_label
    _atom_site_fract_x
    _atom_site_fract_y
    _atom_site_fract_z
    _atom_site_U_iso_or_equiv
    _atom_site_adp_type
    _atom_site_calc_flag
    _atom_site_refinement_flags
    _atom_site_occupancy
    _atom_site_disorder_assembly
    _atom_site_disorder_group
    C C1 0.8617(3) 0.4943(3) 0.1556(2) 0.0489(8) Uani d . 1 . .
    H H1A 0.8633 0.4067 0.1563 0.059 Uiso calc R 1 . .
    C C2 0.7600(3) 0.5372(4) 0.0777(2) 0.0653(10) Uani d . 1 . .
    H H2A 0.7632 0.6234 0.0719 0.078 Uiso calc R 1 . .
    H H2B 0.7606 0.5025 0.0163 0.078 Uiso calc R 1 . .
    C C3 0.6538(3) 0.5033(5) 0.1001(3) 0.0859(14) Uani d . 1 . .
    H H3A 0.6471 0.4169 0.1004 0.103 Uiso calc R 1 . .
    H H3B 0.5916 0.5347 0.0505 0.103 Uiso calc R 1 . .
    C C4 0.6516(3) 0.5525(5) 0.1977(3) 0.0810(13) Uani d . 1 . .
    H H4A 0.6516 0.6392 0.1958 0.097 Uiso calc R 1 . .
    H H4B 0.5847 0.5266 0.2124 0.097 Uiso calc R 1 . .
    C C5 0.7509(3) 0.5092(4) 0.2750(2) 0.0621(10) Uani d . 1 . .
    H H5A 0.7462 0.4230 0.2806 0.075 Uiso calc R 1 . .
    H H5B 0.7496 0.5440 0.3362 0.075 Uiso calc R 1 . .
    C C6 0.8595(3) 0.5404(3) 0.2551(2) 0.0481(8) Uani d . 1 . .
    H H6A 0.8692 0.6274 0.2576 0.058 Uiso calc R 1 . .
    C C7 1.0699(3) 0.6613(3) 0.3580(3) 0.0662(11) Uani d . 1 . .
    H H7A 1.0117 0.6972 0.3082 0.099 Uiso calc R 1 . .
    H H7B 1.1367 0.6607 0.3385 0.099 Uiso calc R 1 . .
    H H7C 1.0812 0.7066 0.4164 0.099 Uiso calc R 1 . .
    C C8 1.0387(3) 0.5365(3) 0.3748(2) 0.0468(8) Uani d . 1 . .
    C C9 1.1180(3) 0.4648(3) 0.4499(2) 0.0469(8) Uani d . 1 . .
    C C10 1.2200(3) 0.5109(4) 0.5008(3) 0.0676(11) Uani d . 1 . .
    H H10A 1.2390 0.5874 0.4858 0.081 Uiso calc R 1 . .
    C C11 1.2940(4) 0.4480(5) 0.5724(3) 0.0806(13) Uani d . 1 . .
    H H11A 1.3615 0.4814 0.6054 0.097 Uiso calc R 1 . .
    C C12 1.2654(4) 0.3336(5) 0.5943(3) 0.0785(13) Uani d . 1 . .
    H H12A 1.3142 0.2894 0.6421 0.094 Uiso calc R 1 . .
    C C13 1.1657(3) 0.2861(4) 0.5457(3) 0.0676(11) Uani d . 1 . .
    H H13A 1.1476 0.2094 0.5610 0.081 Uiso calc R 1 . .
    C C14 1.0911(3) 0.3494(3) 0.4743(2) 0.0517(9) Uani d . 1 . .
    C C15 1.0654(3) 0.3516(3) 0.1656(3) 0.0702(11) Uani d . 1 . .
    H H15A 1.0023 0.3225 0.1835 0.105 Uiso calc R 1 . .
    H H15B 1.1298 0.3456 0.2197 0.105 Uiso calc R 1 . .
    H H15C 1.0759 0.3046 0.1132 0.105 Uiso calc R 1 . .
    C C16 1.0473(3) 0.4797(3) 0.1349(2) 0.0478(8) Uani d . 1 . .
    C C17 1.1339(3) 0.5435(4) 0.1040(2) 0.0512(9) Uani d . 1 . .
    C C18 1.2338(3) 0.4887(5) 0.1053(3) 0.0716(11) Uani d . 1 . .
    H H18A 1.2457 0.4098 0.1260 0.086 Uiso calc R 1 . .
    C C19 1.3151(4) 0.5479(7) 0.0767(3) 0.0967(18) Uani d . 1 . .
    H H19A 1.3808 0.5093 0.0779 0.116 Uiso calc R 1 . .
    C C20 1.2980(5) 0.6670(7) 0.0457(3) 0.0980(19) Uani d . 1 . .
    H H20A 1.3528 0.7088 0.0277 0.118 Uiso calc R 1 . .
    C C21 1.2004(5) 0.7204(5) 0.0424(3) 0.0856(14) Uani d . 1 . .
    H H21A 1.1886 0.7985 0.0197 0.103 Uiso calc R 1 . .
    C C22 1.1184(4) 0.6632(4) 0.0713(3) 0.0643(11) Uani d . 1 . .
    C C23 0.8857(2) 0.5409(3) 0.6760(2) 0.0444(7) Uani d . 1 . .
    H H23A 0.8790 0.6268 0.6868 0.053 Uiso calc R 1 . .
    C C24 0.9936(3) 0.5162(4) 0.6505(2) 0.0539(9) Uani d . 1 . .
    H H24A 0.9959 0.4328 0.6328 0.065 Uiso calc R 1 . .
    H H24B 0.9960 0.5644 0.5953 0.065 Uiso calc R 1 . .
    C C25 1.0939(3) 0.5445(4) 0.7343(3) 0.0656(10) Uani d . 1 . .
    H H25A 1.1604 0.5230 0.7170 0.079 Uiso calc R 1 . .
    H H25B 1.0963 0.6297 0.7471 0.079 Uiso calc R 1 . .
    C C26 1.0910(3) 0.4776(4) 0.8245(3) 0.0653(10) Uani d . 1 . .
    H H26A 1.1530 0.5025 0.8775 0.078 Uiso calc R 1 . .
    H H26B 1.0985 0.3926 0.8145 0.078 Uiso calc R 1 . .
    C C27 0.9838(3) 0.5003(3) 0.8508(2) 0.0536(9) Uani d . 1 . .
    H H27A 0.9808 0.5836 0.8687 0.064 Uiso calc R 1 . .
    H H27B 0.9825 0.4517 0.9061 0.064 Uiso calc R 1 . .
    C C28 0.8828(2) 0.4711(3) 0.7670(2) 0.0442(8) Uani d . 1 . .
    H H28A 0.8817 0.3852 0.7535 0.053 Uiso calc R 1 . .
    C C29 0.6789(3) 0.3226(4) 0.7262(3) 0.0618(10) Uani d . 1 . .
    H H29A 0.7456 0.3005 0.7108 0.093 Uiso calc R 1 . .
    H H29B 0.6198 0.3290 0.6678 0.093 Uiso calc R 1 . .
    H H29C 0.6609 0.2627 0.7670 0.093 Uiso calc R 1 . .
    C C30 0.6950(3) 0.4407(3) 0.7775(2) 0.0460(8) Uani d . 1 . .
    C C31 0.6028(3) 0.4925(4) 0.8083(2) 0.0537(9) Uani d . 1 . .
    C C32 0.5077(3) 0.4256(5) 0.8044(3) 0.0759(13) Uani d . 1 . .
    H H32A 0.5043 0.3459 0.7854 0.091 Uiso calc R 1 . .
    C C33 0.4196(4) 0.4758(7) 0.8280(3) 0.0983(18) Uani d . 1 . .
    H H33A 0.3579 0.4293 0.8263 0.118 Uiso calc R 1 . .
    C C34 0.4212(4) 0.5939(7) 0.8541(3) 0.0988(19) Uani d . 1 . .
    H H34A 0.3598 0.6283 0.8672 0.119 Uiso calc R 1 . .
    C C35 0.5133(4) 0.6599(5) 0.8605(3) 0.0827(14) Uani d . 1 . .
    H H35A 0.5146 0.7396 0.8793 0.099 Uiso calc R 1 . .
    C C36 0.6064(3) 0.6113(4) 0.8396(2) 0.0608(10) Uani d . 1 . .
    C C37 0.6766(3) 0.6765(3) 0.6016(3) 0.0625(10) Uani d . 1 . .
    H H37A 0.7382 0.7020 0.6534 0.094 Uiso calc R 1 . .
    H H37B 0.6128 0.6671 0.6250 0.094 Uiso calc R 1 . .
    H H37C 0.6616 0.7353 0.5512 0.094 Uiso calc R 1 . .
    C C38 0.7033(3) 0.5594(3) 0.5629(2) 0.0458(8) Uani d . 1 . .
    C C39 0.6193(3) 0.5043(3) 0.4824(2) 0.0466(8) Uani d . 1 . .
    C C40 0.5179(3) 0.5605(4) 0.4382(3) 0.0658(10) Uani d . 1 . .
    H H40A 0.5032 0.6346 0.4611 0.079 Uiso calc R 1 . .
    C C41 0.4406(3) 0.5103(5) 0.3628(3) 0.0759(13) Uani d . 1 . .
    H H41A 0.3746 0.5501 0.3352 0.091 Uiso calc R 1 . .
    C C42 0.4603(3) 0.4007(4) 0.3276(3) 0.0713(12) Uani d . 1 . .
    H H42A 0.4079 0.3665 0.2760 0.086 Uiso calc R 1 . .
    C C43 0.5573(3) 0.3421(4) 0.3689(3) 0.0624(10) Uani d . 1 . .
    H H43A 0.5701 0.2680 0.3449 0.075 Uiso calc R 1 . .
    C C44 0.6369(3) 0.3913(3) 0.4457(2) 0.0508(9) Uani d . 1 . .
    N N1 0.9588(2) 0.5395(3) 0.13073(17) 0.0476(7) Uani d . 1 . .
    N N2 0.9485(2) 0.4849(2) 0.32967(17) 0.0463(7) Uani d . 1 . .
    N N3 0.7838(2) 0.5031(2) 0.79504(17) 0.0459(6) Uani d . 1 . .
    N N4 0.7941(2) 0.5016(2) 0.59532(18) 0.0452(6) Uani d . 1 . .
    O O1 1.0250(3) 0.7226(2) 0.0652(2) 0.0832(9) Uani d . 1 . .
    H H1 0.9804 0.6779 0.0794 0.125 Uiso calc R 1 . .
    O O2 0.9943(2) 0.2974(2) 0.4311(2) 0.0733(8) Uani d . 1 . .
    H H2 0.9589 0.3405 0.3875 0.110 Uiso calc R 1 . .
    O O3 0.6953(2) 0.6804(2) 0.8496(2) 0.0701(7) Uani d . 1 . .
    H H3 0.7488 0.6384 0.8503 0.105 Uiso calc R 1 . .
    O O4 0.7305(2) 0.3302(2) 0.48161(19) 0.0667(7) Uani d . 1 . .
    H H4 0.7726 0.3696 0.5242 0.100 Uiso calc R 1 . .
loop_
    _atom_site_aniso_label
    _atom_site_aniso_U_11
    _atom_site_aniso_U_22
    _atom_site_aniso_U_33
    _atom_site_aniso_U_12
    _atom_site_aniso_U_13
    _atom_site_aniso_U_23
    C1 0.0546(19) 0.0462(19) 0.0449(17) 0.0008(17) 0.0119(15) 0.0042(16)
    C2 0.062(2) 0.083(3) 0.0469(19) 0.001(2) 0.0093(17) 0.008(2)
    C3 0.057(2) 0.120(4) 0.069(3) -0.006(3) -0.0028(19) 0.017(3)
    C4 0.055(2) 0.107(4) 0.083(3) 0.006(3) 0.023(2) 0.020(3)
    C5 0.061(2) 0.074(3) 0.055(2) -0.002(2) 0.0225(18) 0.003(2)
    C6 0.0548(19) 0.0464(19) 0.0446(18) -0.0062(17) 0.0161(15) 0.0042(16)
    C7 0.068(2) 0.048(2) 0.073(2) -0.016(2) 0.004(2) 0.008(2)
    C8 0.0545(19) 0.0467(19) 0.0418(17) -0.0036(17) 0.0178(15) -0.0025(15)
    C9 0.056(2) 0.050(2) 0.0377(17) -0.0027(17) 0.0176(15) -0.0051(15)
    C10 0.066(2) 0.073(3) 0.058(2) -0.011(2) 0.0095(19) 0.003(2)
    C11 0.068(3) 0.100(4) 0.062(3) -0.007(3) -0.003(2) 0.001(3)
    C12 0.077(3) 0.096(4) 0.056(2) 0.024(3) 0.008(2) 0.009(2)
    C13 0.078(3) 0.060(2) 0.063(2) 0.012(2) 0.016(2) 0.011(2)
    C14 0.056(2) 0.054(2) 0.0447(19) 0.0023(18) 0.0143(16) 0.0006(17)
    C15 0.074(3) 0.055(2) 0.082(3) 0.012(2) 0.024(2) 0.013(2)
    C16 0.062(2) 0.047(2) 0.0317(15) 0.0017(18) 0.0088(15) 0.0032(14)
    C17 0.053(2) 0.065(2) 0.0331(16) -0.0066(19) 0.0089(15) -0.0019(16)
    C18 0.058(2) 0.099(3) 0.055(2) 0.001(2) 0.0117(18) 0.008(2)
    C19 0.061(3) 0.171(6) 0.058(3) -0.021(4) 0.016(2) -0.007(3)
    C20 0.093(4) 0.152(6) 0.055(3) -0.064(4) 0.032(3) -0.020(3)
    C21 0.116(4) 0.082(3) 0.069(3) -0.041(3) 0.043(3) -0.010(2)
    C22 0.090(3) 0.060(2) 0.051(2) -0.017(2) 0.032(2) -0.0024(19)
    C23 0.0459(18) 0.0395(17) 0.0475(17) 0.0024(16) 0.0125(14) -0.0082(15)
    C24 0.0498(19) 0.056(2) 0.059(2) 0.0010(17) 0.0201(16) -0.0061(18)
    C25 0.0452(19) 0.072(3) 0.079(3) -0.003(2) 0.0167(19) -0.011(2)
    C26 0.044(2) 0.068(3) 0.073(3) 0.0002(19) -0.0009(17) -0.009(2)
    C27 0.0524(19) 0.054(2) 0.0497(19) 0.0043(18) 0.0061(15) -0.0026(17)
    C28 0.0467(18) 0.0364(17) 0.0477(18) 0.0043(15) 0.0101(14) -0.0009(15)
    C29 0.062(2) 0.065(2) 0.058(2) -0.011(2) 0.0145(18) -0.008(2)
    C30 0.0482(19) 0.053(2) 0.0339(16) 0.0023(17) 0.0061(14) 0.0014(15)
    C31 0.0443(19) 0.078(3) 0.0359(16) 0.0059(19) 0.0062(14) 0.0046(18)
    C32 0.048(2) 0.124(4) 0.054(2) -0.007(2) 0.0105(18) -0.009(2)
    C33 0.055(3) 0.173(6) 0.071(3) -0.008(3) 0.023(2) -0.012(4)
    C34 0.062(3) 0.175(6) 0.065(3) 0.035(4) 0.026(2) 0.001(4)
    C35 0.083(3) 0.107(4) 0.062(3) 0.036(3) 0.026(2) 0.005(3)
    C36 0.062(2) 0.083(3) 0.0400(19) 0.019(2) 0.0178(18) 0.0066(19)
    C37 0.071(2) 0.059(2) 0.058(2) 0.025(2) 0.0190(19) 0.0029(19)
    C38 0.0503(19) 0.049(2) 0.0440(17) 0.0090(17) 0.0227(15) 0.0068(16)
    C39 0.0457(18) 0.053(2) 0.0419(17) 0.0040(16) 0.0143(14) 0.0109(16)
    C40 0.056(2) 0.076(3) 0.063(2) 0.008(2) 0.0127(19) 0.011(2)
    C41 0.050(2) 0.091(4) 0.076(3) 0.005(2) 0.000(2) 0.026(3)
    C42 0.058(3) 0.083(3) 0.063(3) -0.019(2) 0.001(2) 0.019(2)
    C43 0.063(2) 0.065(2) 0.054(2) -0.017(2) 0.0075(19) 0.0057(19)
    C44 0.051(2) 0.055(2) 0.0428(19) -0.0020(18) 0.0078(16) 0.0073(17)
    N1 0.0564(16) 0.0468(16) 0.0398(14) -0.0001(15) 0.0136(12) 0.0050(13)
    N2 0.0533(16) 0.0438(16) 0.0407(14) -0.0073(14) 0.0112(13) 0.0029(13)
    N3 0.0463(15) 0.0470(16) 0.0439(14) 0.0026(14) 0.0117(12) -0.0042(13)
    N4 0.0436(15) 0.0464(16) 0.0454(15) 0.0068(14) 0.0121(12) -0.0005(13)
    O1 0.115(3) 0.0492(17) 0.101(2) 0.0006(18) 0.057(2) 0.0104(16)
    O2 0.0760(18) 0.0524(16) 0.0798(19) -0.0119(15) 0.0023(14) 0.0146(14)
    O3 0.0811(19) 0.0616(17) 0.0761(18) 0.0126(15) 0.0362(16) -0.0051(15)
    O4 0.0641(16) 0.0548(15) 0.0686(17) 0.0047(14) -0.0023(13) -0.0095(13)
_geom_special_details
;
All e.s.d.'s (except the e.s.d. in the dihedral angle between two l.s. planes)
are estimated using the full covariance matrix. The cell e.s.d.'s are taken
into account individually in the estimation of e.s.d.'s in distances, angles
and torsion angles; correlations between e.s.d.'s in cell parameters are only
used when they are defined by crystal symmetry. An approximate (isotropic)
treatment of cell e.s.d.'s is used for estimating e.s.d.'s involving l.s.
planes.
;
loop_
    _geom_bond_atom_site_label_1
    _geom_bond_atom_site_label_2
    _geom_bond_site_symmetry_2
    _geom_bond_distance
    _geom_bond_publ_flag
    C1 N1 . 1.459(4) ?
    C1 C2 . 1.529(4) ?
    C1 C6 . 1.534(4) ?
    C1 H1A . 0.9800 ?
    C2 C3 . 1.511(5) ?
    C2 H2A . 0.9700 ?
    C2 H2B . 0.9700 ?
    C3 C4 . 1.520(6) ?
    C3 H3A . 0.9700 ?
    C3 H3B . 0.9700 ?
    C4 C5 . 1.507(5) ?
    C4 H4A . 0.9700 ?
    C4 H4B . 0.9700 ?
    C5 C6 . 1.516(4) ?
    C5 H5A . 0.9700 ?
    C5 H5B . 0.9700 ?
    C6 N2 . 1.460(4) ?
    C6 H6A . 0.9800 ?
    C7 C8 . 1.489(5) ?
    C7 H7A . 0.9600 ?
    C7 H7B . 0.9600 ?
    C7 H7C . 0.9600 ?
    C8 N2 . 1.281(4) ?
    C8 C9 . 1.488(5) ?
    C9 C10 . 1.391(5) ?
    C9 C14 . 1.404(5) ?
    C10 C11 . 1.378(5) ?
    C10 H10A . 0.9300 ?
    C11 C12 . 1.389(6) ?
    C11 H11A . 0.9300 ?
    C12 C13 . 1.366(6) ?
    C12 H12A . 0.9300 ?
    C13 C14 . 1.382(5) ?
    C13 H13A . 0.9300 ?
    C14 O2 . 1.339(4) ?
    C15 C16 . 1.498(5) ?
    C15 H15A . 0.9600 ?
    C15 H15B . 0.9600 ?
    C15 H15C . 0.9600 ?
    C16 N1 . 1.287(4) ?
    C16 C17 . 1.474(5) ?
    C17 C18 . 1.396(5) ?
    C17 C22 . 1.415(6) ?
    C18 C19 . 1.377(6) ?
    C18 H18A . 0.9300 ?
    C19 C20 . 1.403(8) ?
    C19 H19A . 0.9300 ?
    C20 C21 . 1.356(7) ?
    C20 H20A . 0.9300 ?
    C21 C22 . 1.377(6) ?
    C21 H21A . 0.9300 ?
    C22 O1 . 1.333(5) ?
    C23 N4 . 1.462(4) ?
    C23 C24 . 1.530(4) ?
    C23 C28 . 1.538(4) ?
    C23 H23A . 0.9800 ?
    C24 C25 . 1.521(5) ?
    C24 H24A . 0.9700 ?
    C24 H24B . 0.9700 ?
    C25 C26 . 1.510(5) ?
    C25 H25A . 0.9700 ?
    C25 H25B . 0.9700 ?
    C26 C27 . 1.524(5) ?
    C26 H26A . 0.9700 ?
    C26 H26B . 0.9700 ?
    C27 C28 . 1.528(4) ?
    C27 H27A . 0.9700 ?
    C27 H27B . 0.9700 ?
    C28 N3 . 1.460(4) ?
    C28 H28A . 0.9800 ?
    C29 C30 . 1.501(5) ?
    C29 H29A . 0.9600 ?
    C29 H29B . 0.9600 ?
    C29 H29C . 0.9600 ?
    C30 N3 . 1.283(4) ?
    C30 C31 . 1.474(5) ?
    C31 C36 . 1.401(6) ?
    C31 C32 . 1.402(5) ?
    C32 C33 . 1.370(6) ?
    C32 H32A . 0.9300 ?
    C33 C34 . 1.372(8) ?
    C33 H33A . 0.9300 ?
    C34 C35 . 1.358(7) ?
    C34 H34A . 0.9300 ?
    C35 C36 . 1.400(5) ?
    C35 H35A . 0.9300 ?
    C36 O3 . 1.336(5) ?
    C37 C38 . 1.498(5) ?
    C37 H37A . 0.9600 ?
    C37 H37B . 0.9600 ?
    C37 H37C . 0.9600 ?
    C38 N4 . 1.284(4) ?
    C38 C39 . 1.473(5) ?
    C39 C40 . 1.408(5) ?
    C39 C44 . 1.411(5) ?
    C40 C41 . 1.364(6) ?
    C40 H40A . 0.9300 ?
    C41 C42 . 1.375(6) ?
    C41 H41A . 0.9300 ?
    C42 C43 . 1.370(6) ?
    C42 H42A . 0.9300 ?
    C43 C44 . 1.387(5) ?
    C43 H43A . 0.9300 ?
    C44 O4 . 1.337(4) ?
    O1 H1 . 0.8200 ?
    O2 H2 . 0.8200 ?
    O3 H3 . 0.8200 ?
    O4 H4 . 0.8200 ?
loop_
    _geom_angle_atom_site_label_1
    _geom_angle_atom_site_label_2
    _geom_angle_atom_site_label_3
    _geom_angle_site_symmetry_1
    _geom_angle_site_symmetry_3
    _geom_angle
    _geom_angle_publ_flag
    N1 C1 C2 . . 107.4(3) ?
    N1 C1 C6 . . 110.4(3) ?
    C2 C1 C6 . . 110.7(3) ?
    N1 C1 H1A . . 109.4 ?
    C2 C1 H1A . . 109.4 ?
    C6 C1 H1A . . 109.4 ?
    C3 C2 C1 . . 112.0(3) ?
    C3 C2 H2A . . 109.2 ?
    C1 C2 H2A . . 109.2 ?
    C3 C2 H2B . . 109.2 ?
    C1 C2 H2B . . 109.2 ?
    H2A C2 H2B . . 107.9 ?
    C2 C3 C4 . . 110.7(4) ?
    C2 C3 H3A . . 109.5 ?
    C4 C3 H3A . . 109.5 ?
    C2 C3 H3B . . 109.5 ?
    C4 C3 H3B . . 109.5 ?
    H3A C3 H3B . . 108.1 ?
    C5 C4 C3 . . 110.1(4) ?
    C5 C4 H4A . . 109.6 ?
    C3 C4 H4A . . 109.6 ?
    C5 C4 H4B . . 109.6 ?
    C3 C4 H4B . . 109.6 ?
    H4A C4 H4B . . 108.2 ?
    C4 C5 C6 . . 113.2(3) ?
    C4 C5 H5A . . 108.9 ?
    C6 C5 H5A . . 108.9 ?
    C4 C5 H5B . . 108.9 ?
    C6 C5 H5B . . 108.9 ?
    H5A C5 H5B . . 107.7 ?
    N2 C6 C5 . . 108.2(3) ?
    N2 C6 C1 . . 109.7(3) ?
    C5 C6 C1 . . 110.6(3) ?
    N2 C6 H6A . . 109.4 ?
    C5 C6 H6A . . 109.4 ?
    C1 C6 H6A . . 109.4 ?
    C8 C7 H7A . . 109.5 ?
    C8 C7 H7B . . 109.5 ?
    H7A C7 H7B . . 109.5 ?
    C8 C7 H7C . . 109.5 ?
    H7A C7 H7C . . 109.5 ?
    H7B C7 H7C . . 109.5 ?
    N2 C8 C9 . . 116.7(3) ?
    N2 C8 C7 . . 125.2(3) ?
    C9 C8 C7 . . 118.0(3) ?
    C10 C9 C14 . . 117.5(3) ?
    C10 C9 C8 . . 121.3(3) ?
    C14 C9 C8 . . 121.2(3) ?
    C11 C10 C9 . . 122.7(4) ?
    C11 C10 H10A . . 118.6 ?
    C9 C10 H10A . . 118.6 ?
    C10 C11 C12 . . 118.5(4) ?
    C10 C11 H11A . . 120.8 ?
    C12 C11 H11A . . 120.8 ?
    C13 C12 C11 . . 120.1(4) ?
    C13 C12 H12A . . 119.9 ?
    C11 C12 H12A . . 119.9 ?
    C12 C13 C14 . . 121.5(4) ?
    C12 C13 H13A . . 119.3 ?
    C14 C13 H13A . . 119.3 ?
    O2 C14 C13 . . 117.9(3) ?
    O2 C14 C9 . . 122.3(3) ?
    C13 C14 C9 . . 119.7(4) ?
    C16 C15 H15A . . 109.5 ?
    C16 C15 H15B . . 109.5 ?
    H15A C15 H15B . . 109.5 ?
    C16 C15 H15C . . 109.5 ?
    H15A C15 H15C . . 109.5 ?
    H15B C15 H15C . . 109.5 ?
    N1 C16 C17 . . 116.1(3) ?
    N1 C16 C15 . . 124.7(3) ?
    C17 C16 C15 . . 119.2(3) ?
    C18 C17 C22 . . 117.4(4) ?
    C18 C17 C16 . . 121.6(4) ?
    C22 C17 C16 . . 120.9(3) ?
    C19 C18 C17 . . 121.9(5) ?
    C19 C18 H18A . . 119.0 ?
    C17 C18 H18A . . 119.0 ?
    C18 C19 C20 . . 119.4(5) ?
    C18 C19 H19A . . 120.3 ?
    C20 C19 H19A . . 120.3 ?
    C21 C20 C19 . . 119.1(5) ?
    C21 C20 H20A . . 120.4 ?
    C19 C20 H20A . . 120.4 ?
    C20 C21 C22 . . 122.4(5) ?
    C20 C21 H21A . . 118.8 ?
    C22 C21 H21A . . 118.8 ?
    O1 C22 C21 . . 118.2(4) ?
    O1 C22 C17 . . 122.1(3) ?
    C21 C22 C17 . . 119.7(4) ?
    N4 C23 C24 . . 108.3(2) ?
    N4 C23 C28 . . 109.1(3) ?
    C24 C23 C28 . . 110.3(3) ?
    N4 C23 H23A . . 109.7 ?
    C24 C23 H23A . . 109.7 ?
    C28 C23 H23A . . 109.7 ?
    C25 C24 C23 . . 111.7(3) ?
    C25 C24 H24A . . 109.3 ?
    C23 C24 H24A . . 109.3 ?
    C25 C24 H24B . . 109.3 ?
    C23 C24 H24B . . 109.3 ?
    H24A C24 H24B . . 107.9 ?
    C26 C25 C24 . . 111.7(3) ?
    C26 C25 H25A . . 109.3 ?
    C24 C25 H25A . . 109.3 ?
    C26 C25 H25B . . 109.3 ?
    C24 C25 H25B . . 109.3 ?
    H25A C25 H25B . . 108.0 ?
    C25 C26 C27 . . 111.6(3) ?
    C25 C26 H26A . . 109.3 ?
    C27 C26 H26A . . 109.3 ?
    C25 C26 H26B . . 109.3 ?
    C27 C26 H26B . . 109.3 ?
    H26A C26 H26B . . 108.0 ?
    C26 C27 C28 . . 111.6(3) ?
    C26 C27 H27A . . 109.3 ?
    C28 C27 H27A . . 109.3 ?
    C26 C27 H27B . . 109.3 ?
    C28 C27 H27B . . 109.3 ?
    H27A C27 H27B . . 108.0 ?
    N3 C28 C27 . . 108.5(3) ?
    N3 C28 C23 . . 109.7(2) ?
    C27 C28 C23 . . 110.8(3) ?
    N3 C28 H28A . . 109.3 ?
    C27 C28 H28A . . 109.3 ?
    C23 C28 H28A . . 109.3 ?
    C30 C29 H29A . . 109.5 ?
    C30 C29 H29B . . 109.5 ?
    H29A C29 H29B . . 109.5 ?
    C30 C29 H29C . . 109.5 ?
    H29A C29 H29C . . 109.5 ?
    H29B C29 H29C . . 109.5 ?
    N3 C30 C31 . . 116.4(3) ?
    N3 C30 C29 . . 124.6(3) ?
    C31 C30 C29 . . 119.0(3) ?
    C36 C31 C32 . . 118.0(4) ?
    C36 C31 C30 . . 120.9(3) ?
    C32 C31 C30 . . 121.1(4) ?
    C33 C32 C31 . . 121.0(5) ?
    C33 C32 H32A . . 119.5 ?
    C31 C32 H32A . . 119.5 ?
    C32 C33 C34 . . 120.8(5) ?
    C32 C33 H33A . . 119.6 ?
    C34 C33 H33A . . 119.6 ?
    C35 C34 C33 . . 119.3(5) ?
    C35 C34 H34A . . 120.3 ?
    C33 C34 H34A . . 120.3 ?
    C34 C35 C36 . . 121.7(5) ?
    C34 C35 H35A . . 119.1 ?
    C36 C35 H35A . . 119.1 ?
    O3 C36 C35 . . 118.7(4) ?
    O3 C36 C31 . . 122.3(3) ?
    C35 C36 C31 . . 119.0(4) ?
    C38 C37 H37A . . 109.5 ?
    C38 C37 H37B . . 109.5 ?
    H37A C37 H37B . . 109.5 ?
    C38 C37 H37C . . 109.5 ?
    H37A C37 H37C . . 109.5 ?
    H37B C37 H37C . . 109.5 ?
    N4 C38 C39 . . 116.7(3) ?
    N4 C38 C37 . . 125.0(3) ?
    C39 C38 C37 . . 118.2(3) ?
    C40 C39 C44 . . 116.6(3) ?
    C40 C39 C38 . . 122.3(3) ?
    C44 C39 C38 . . 121.1(3) ?
    C41 C40 C39 . . 122.4(4) ?
    C41 C40 H40A . . 118.8 ?
    C39 C40 H40A . . 118.8 ?
    C40 C41 C42 . . 120.0(4) ?
    C40 C41 H41A . . 120.0 ?
    C42 C41 H41A . . 120.0 ?
    C43 C42 C41 . . 119.8(4) ?
    C43 C42 H42A . . 120.1 ?
    C41 C42 H42A . . 120.1 ?
    C42 C43 C44 . . 121.2(4) ?
    C42 C43 H43A . . 119.4 ?
    C44 C43 H43A . . 119.4 ?
    O4 C44 C43 . . 118.1(4) ?
    O4 C44 C39 . . 121.8(3) ?
    C43 C44 C39 . . 120.1(3) ?
    C16 N1 C1 . . 125.7(3) ?
    C8 N2 C6 . . 125.1(3) ?
    C30 N3 C28 . . 125.3(3) ?
    C38 N4 C23 . . 124.5(3) ?
    C22 O1 H1 . . 109.5 ?
    C14 O2 H2 . . 109.5 ?
    C36 O3 H3 . . 109.5 ?
    C44 O4 H4 . . 109.5 ?
loop_
    _geom_torsion_atom_site_label_1
    _geom_torsion_atom_site_label_2
    _geom_torsion_atom_site_label_3
    _geom_torsion_atom_site_label_4
    _geom_torsion_site_symmetry_1
    _geom_torsion_site_symmetry_2
    _geom_torsion_site_symmetry_3
    _geom_torsion_site_symmetry_4
    _geom_torsion
    _geom_torsion_publ_flag
    C16 N1 C1 C6 . . . . 102.8(4) ?
    C8 N2 C6 C1 . . . . 104.3(4) ?
    C30 N3 C28 C23 . . . . 100.4(4) ?
    C38 N4 C23 C28 . . . . 101.2(3) ?
    N1 C1 C6 N2 . . . . -69.1(3) Y
    N3 C28 C23 N4 . . . . -65.9(3) Y
loop_
    _geom_hbond_atom_site_label_D
    _geom_hbond_atom_site_label_H
    _geom_hbond_atom_site_label_A
    _geom_hbond_site_symmetry_A
    _geom_hbond_distance_DH
    _geom_hbond_distance_HA
    _geom_hbond_distance_DA
    _geom_hbond_angle_DHA
    O1 H1 N1 . 0.82 1.77 2.496(4) 146.6
    O2 H2 N2 . 0.82 1.81 2.531(4) 146.6
    O3 H3 N3 . 0.82 1.82 2.507(4) 140.3
    O4 H4 N4 . 0.82 1.78 2.507(4) 147.4
    C26 H26A Cg3 1_556 0.97 2.96 3.790(5) 144
    C29 H29C Cg3 2_746 0.96 2.96 3.721(5) 137
    C37 H37C Cg3 2_756 0.96 3.00 3.714(4) 133
data_global
_journal_date_recd_electronic     2008-05-30
_journal_date_accepted     2008-08-08
_journal_name_full     'Acta Crystallographica, Section E'
_journal_year     2008
_journal_volume     64
_journal_issue      9
_journal_page_first     o1757
_journal_page_last     o1757
_journal_paper_category     QO
_journal_coeditor_code     EZ2132
_publ_contact_author_name     'Heng-Yun Ye'
_publ_contact_author_address
;
Ordered Matter Science Research Center, College of Chemistry and Chemical
Engineering, Southeast University,
Nanjing 210096, People's Republic of China
;
_publ_contact_author_email     'hyye@seu.edu.cn'
_publ_contact_author_fax     '862552090626'
_publ_contact_author_phone     '862552090626'
_publ_section_title
;\
(<i>E</i>,<i>E</i>)-2,2'-[1,1'-(Cyclohexane-1,2-\
diyldinitrilo)diethylidyne]diphenol
;
loop_
    _publ_author_name
    _publ_author_address
    'Chen, Fang'
;
Ordered Matter Science Research Center,
College of Chemistry and Chemical Engineering, Southeast University,
Nanjing 210096, People's Republic of China
;
    'Ye, Heng-Yun'
;
Ordered Matter Science Research Center,
College of Chemistry and Chemical Engineering, Southeast University,
Nanjing 210096, People's Republic of China
;
