# Supplementary material for: (E,E)-2,2′-[1,1′-(Cyclohexane-1,2-diyl­dinitrilo)diethylidyne]diphenol
Source: Acta Crystallogr Sect E Struct Rep Online. 2008 Aug 16;64(Pt 9):o1757. doi: 10.1107/S160053680802552X (PMC2960556; doi:10.1107/S160053680802552X)
Supplement: Supplementary file 2 [file e-64-o1757-Isup2.hkl]

# 
# h,k,l, Fc-squared, Fo-squared, sigma(Fo-squared) and status flag 
# 
data_I
_shelx_title ' shelxl in P2(1)             New: P21' 
_shelx_refln_list_code          4 
_shelx_F_calc_maximum      202.43 
_exptl_crystal_F_000       752.00 
_reflns_d_resolution_high  0.7701 
 
loop_ 
 _symmetry_equiv_pos_as_xyz 
 'x, y, z' 
 '-x, y+1/2, -z' 
 
_cell_length_a    12.6080 
_cell_length_b    11.1850 
_cell_length_c    14.4380 
_cell_angle_alpha  90.000 
_cell_angle_beta  106.140 
_cell_angle_gamma  90.000 
 
_shelx_F_squared_multiplier     1.000 
 
loop_ 
 _refln_index_h 
 _refln_index_k 
 _refln_index_l 
 _refln_F_squared_calc 
 _refln_F_squared_meas 
 _refln_F_squared_sigma 
 _refln_observed_status 
   2   0   0      124.22      105.21      3.91 o 
   3   0   0     3571.08     3658.37    135.96 o 
   4   0   0      298.37      267.59     14.92 o 
   5   0   0      611.59      598.65     21.87 o 
   6   0   0        7.26       11.77      4.34 o 
   7   0   0       70.91       78.14      6.26 o 
   8   0   0      150.72      171.33     11.50 o 
   9   0   0      170.32      172.96     12.24 o 
  10   0   0       72.57       74.63      7.73 o 
  11   0   0      106.51      126.64     11.96 o 
  12   0   0       27.36       23.13      9.52 o 
  13   0   0        0.19        4.94      4.35 o 
  14   0   0        2.03       -0.20      3.72 o 
  15   0   0        2.15       -1.08      7.19 o 
   2   1   0     2348.06     1939.63     54.87 o 
   3   1   0     1031.80      956.81     27.32 o 
   4   1   0        7.07        8.30      2.31 o 
   5   1   0      568.72      563.75     16.34 o 
   6   1   0      579.14      615.96     19.75 o 
   7   1   0       25.90       31.36      3.27 o 
   8   1   0       31.36       37.62      4.10 o 
   9   1   0      416.89      436.12     20.02 o 
  10   1   0       32.75       37.10      4.15 o 
  11   1   0      117.52      115.31      7.82 o 
  12   1   0       33.51       33.19      4.26 o 
  13   1   0        7.05        5.20      2.89 o 
  14   1   0       12.64       10.85      5.57 o 
  15   1   0        0.04       -1.13      5.20 o 
   0   2   0    40977.34    38573.77   1818.32 o 
   1   2   0      490.20      497.54     21.86 o 
   2   2   0       46.16       38.83      1.85 o 
   3   2   0      179.04      184.83      5.96 o 
   4   2   0      651.74      651.23     13.68 o 
   5   2   0      143.93      151.57      5.60 o 
   6   2   0      549.95      606.29     16.90 o 
   7   2   0      133.82      155.12      6.03 o 
   8   2   0      219.68      208.30      8.71 o 
   9   2   0      134.77      134.41      7.07 o 
  10   2   0       19.22       25.74      3.78 o 
  11   2   0      267.82      285.55     14.33 o 
  12   2   0       69.29       59.25      5.54 o 
  13   2   0        2.90       11.61      3.57 o 
  14   2   0        1.01        0.22      3.54 o 
  15   2   0        2.91        2.69      4.92 o 
   1   3   0     1009.26     1080.13     22.11 o 
   2   3   0     3495.83     3683.12     73.70 o 
   3   3   0      279.47      262.26      8.27 o 
   4   3   0        9.11        8.48      1.35 o 
   5   3   0      360.76      399.96     10.36 o 
   6   3   0      658.23      745.82     20.54 o 
   7   3   0       55.70       66.20      3.70 o 
   8   3   0        0.34        4.23      3.15 o 
   9   3   0       75.16       69.44      5.85 o 
  10   3   0        5.98        8.21      2.05 o 
  11   3   0       36.87       44.91      4.82 o 
  12   3   0        6.92        6.16      5.06 o 
  13   3   0        4.26       16.84      5.89 o 
  14   3   0        7.53       11.90      5.13 o 
  15   3   0        1.23        4.79      4.97 o 
   0   4   0    10055.43    10991.29    466.33 o 
   1   4   0     4460.13     4681.86    123.51 o 
   2   4   0       26.80       24.77      2.54 o 
   3   4   0       14.85       15.17      0.83 o 
   4   4   0      183.41      214.57      7.77 o 
   5   4   0     1771.40     1930.74     64.05 o 
   6   4   0       21.19       16.99      2.23 o 
   7   4   0       55.18       60.53      5.20 o 
   8   4   0      111.51      105.57      6.22 o 
   9   4   0      103.45       94.53      6.52 o 
  10   4   0       34.18       33.56      4.39 o 
  11   4   0       75.63       58.79      5.83 o 
  12   4   0       35.91       29.01      6.29 o 
  13   4   0        1.51        8.36      4.93 o 
  14   4   0        0.07        6.44      7.19 o 
  15   4   0        1.07       -0.59      5.43 o 
   1   5   0      638.66      660.86     17.75 o 
   2   5   0      211.51      250.00      7.20 o 
   3   5   0       93.66      102.45      5.36 o 
   4   5   0       21.59       24.85      2.51 o 
   5   5   0       12.64       15.51      2.86 o 
   6   5   0       59.49       64.60      5.09 o 
   7   5   0       23.67       23.29      3.54 o 
   8   5   0        1.55        1.08      1.89 o 
   9   5   0       36.89       34.21      4.01 o 
  10   5   0       32.13       37.31      4.32 o 
  11   5   0       21.28       15.83      4.72 o 
  12   5   0        9.46        4.84      3.75 o 
  13   5   0        6.02       13.50      5.47 o 
  14   5   0        1.45        4.26      4.31 o 
   0   6   0     7463.56     8155.38    410.83 o 
   1   6   0      674.35      776.13     27.47 o 
   2   6   0      119.53      116.88      7.42 o 
   3   6   0       92.33       89.71      3.49 o 
   4   6   0       50.16       53.12      4.18 o 
   5   6   0        7.69       10.69      3.64 o 
   6   6   0      202.34      185.72      9.86 o 
   7   6   0       54.66       59.47      4.86 o 
   8   6   0        0.71        0.85      3.21 o 
   9   6   0       45.72       44.68      4.55 o 
  10   6   0       22.02       24.74      4.42 o 
  11   6   0        9.85        9.51      5.29 o 
  12   6   0       12.14        8.61      4.74 o 
  13   6   0        0.45        1.80      5.33 o 
  14   6   0        0.41        0.78      6.25 o 
   1   7   0      194.64      207.82      8.74 o 
   2   7   0        5.18        5.86      2.20 o 
   3   7   0       23.70       22.97      2.35 o 
   4   7   0      213.58      218.30     11.34 o 
   5   7   0       27.80       33.91      4.61 o 
   6   7   0      199.96      211.32     13.98 o 
   7   7   0        0.33        2.37      4.63 o 
   8   7   0       20.87       28.94      4.28 o 
   9   7   0       41.43       35.07      5.28 o 
  10   7   0       10.15       16.66      4.96 o 
  11   7   0        5.95        3.01      4.15 o 
  12   7   0        3.66       10.08      4.87 o 
  13   7   0        0.91        3.71      4.49 o 
   0   8   0       53.86       53.67      6.01 o 
   1   8   0       20.29       28.26      3.59 o 
   2   8   0       36.48       35.90      3.58 o 
   3   8   0      114.36      123.81      6.17 o 
   4   8   0       28.59       39.92      4.47 o 
   5   8   0      549.39      545.04     26.44 o 
   6   8   0      245.67      250.98     14.84 o 
   7   8   0      148.00      142.71      9.52 o 
   8   8   0       42.45       47.07      4.92 o 
   9   8   0       11.97       18.56      8.14 o 
  10   8   0       10.94        3.81      4.50 o 
  11   8   0        1.50       11.99      6.57 o 
  12   8   0        0.84        5.97      5.64 o 
  13   8   0        5.56        6.63      9.61 o 
   1   9   0       10.75       13.76      3.18 o 
   2   9   0       83.11       95.15      6.13 o 
   3   9   0       64.32       74.90      7.36 o 
   4   9   0       21.19       26.68      4.49 o 
   5   9   0       11.65       14.98      3.87 o 
   6   9   0      127.13      131.94      9.89 o 
   7   9   0      134.52      135.23     10.32 o 
   8   9   0        1.31       -3.37      4.32 o 
   9   9   0        1.17        5.61      5.25 o 
  10   9   0        2.27        2.14      4.46 o 
  11   9   0        4.42        4.09      4.11 o 
  12   9   0        0.81        9.95      7.26 o 
   0  10   0        2.58        7.62      4.85 o 
   1  10   0       12.55       12.17      5.43 o 
   2  10   0       12.59       14.18      3.29 o 
   3  10   0        9.29        6.82      4.85 o 
   4  10   0      106.73      121.85      9.80 o 
   5  10   0      418.02      434.85     25.97 o 
   6  10   0        5.26        7.67      4.94 o 
   7  10   0        7.39        5.63      4.25 o 
   8  10   0        8.10        8.36      4.95 o 
   9  10   0        2.78        3.57      4.84 o 
  10  10   0        1.30       -0.70      3.79 o 
  11  10   0        1.64        7.13      5.85 o 
   1  11   0       82.19       78.07      6.63 o 
   2  11   0        3.06        5.20      2.98 o 
   3  11   0        1.09        3.72      3.43 o 
   4  11   0        9.89       11.23      4.29 o 
   5  11   0        0.68        5.76      3.65 o 
   6  11   0       21.72       22.95      7.04 o 
   7  11   0        5.32        2.23      3.76 o 
   8  11   0        1.37        1.62      5.46 o 
   9  11   0        2.87       -3.47      5.00 o 
  10  11   0        0.32        3.72      5.25 o 
   0  12   0       16.50       21.40      7.32 o 
   1  12   0       46.87       54.30      9.00 o 
   2  12   0       27.67       34.40      6.69 o 
   3  12   0        1.36        5.24      4.26 o 
   4  12   0       14.73       12.26      5.17 o 
   5  12   0        7.52        3.86      4.13 o 
   6  12   0        6.41       14.54      5.88 o 
   7  12   0       10.61       10.72      5.51 o 
   8  12   0       10.31        8.73     11.12 o 
   1  13   0        2.96        3.32      4.12 o 
   2  13   0        6.96        9.32      5.03 o 
   3  13   0        8.73        9.90      4.23 o 
   4  13   0       13.47       11.00      5.87 o 
   5  13   0        1.02        4.98      5.08 o 
   6  13   0        4.41        1.45      5.18 o 
   7  13   0        0.83        4.85      8.26 o 
   0  14   0        6.19       12.24      9.52 o 
   1  14   0        0.63        4.09      4.96 o 
   2  14   0        0.24        0.53      5.63 o 
   3  14   0        2.28        1.03      5.50 o 
   4  14   0       14.35       33.18     11.31 o 
 -15   0   1       14.05       31.61     12.21 o 
 -14   0   1        0.22        3.68      4.28 o 
 -13   0   1        2.06        0.97      3.72 o 
 -12   0   1       13.86       12.36      7.57 o 
 -11   0   1       20.31       29.31      5.71 o 
 -10   0   1       34.66       46.82      7.52 o 
  -9   0   1       66.28       62.14      7.62 o 
  -8   0   1       47.65       46.50      5.13 o 
  -7   0   1      150.63      164.87      9.68 o 
  -6   0   1        3.66        4.72      2.44 o 
  -5   0   1      203.95      240.79     12.09 o 
  -4   0   1       22.63       25.34      5.30 o 
  -3   0   1        2.49        2.93      1.64 o 
  -2   0   1       18.84       16.41      1.04 o 
   2   0   1       34.66       33.91      3.06 o 
   3   0   1       18.14       17.47      2.34 o 
   4   0   1      960.04      992.67     32.48 o 
   5   0   1        0.98        2.16      1.66 o 
   6   0   1       57.90       66.98      5.03 o 
   7   0   1      351.13      358.44     17.12 o 
   8   0   1        5.76        7.91      6.52 o 
   9   0   1       83.50      104.22      9.44 o 
  10   0   1      118.34      124.93     11.51 o 
  11   0   1      999.20      989.09     62.89 o 
  12   0   1      118.16      128.35     12.25 o 
  13   0   1        0.32        2.94      3.86 o 
  14   0   1        2.38       11.24     14.91 o 
 -15   1   1        2.97        8.84      9.20 o 
 -14   1   1        0.18       -2.16      2.84 o 
 -13   1   1       12.25       22.30      3.65 o 
 -12   1   1        8.92       16.40      4.60 o 
 -11   1   1       80.13       85.15      6.69 o 
 -10   1   1     1172.45     1235.52     56.74 o 
  -9   1   1       12.04       17.77      3.46 o 
  -8   1   1       24.22       24.85      3.27 o 
  -7   1   1      136.54      131.14      6.39 o 
  -6   1   1      416.72      469.42     15.40 o 
  -5   1   1      277.57      274.06      7.48 o 
  -4   1   1        8.21        8.89      1.67 o 
  -3   1   1       13.34        8.87      0.87 o 
  -2   1   1     2879.30     2571.67     48.22 o 
   1   1   1     3685.62     3141.73     70.34 o 
   2   1   1       31.60       25.88      1.55 o 
   3   1   1       21.01       16.59      1.55 o 
   4   1   1      101.20       92.99      5.20 o 
   5   1   1      600.21      647.35     27.52 o 
   6   1   1       18.46       21.41      2.06 o 
   7   1   1       41.38       42.28      3.45 o 
   8   1   1        3.59       11.35      2.24 o 
   9   1   1      138.99      148.06      7.74 o 
  10   1   1     1381.37     1399.34     57.34 o 
  11   1   1        1.08        8.28      3.26 o 
  12   1   1       38.13       35.33      5.04 o 
  13   1   1        6.20        9.70      4.99 o 
  14   1   1        0.42        1.60      4.75 o 
  15   1   1        0.11       -2.79      5.71 o 
 -15   2   1        2.48       10.50      7.07 o 
 -14   2   1        0.75        9.62      7.13 o 
 -13   2   1        8.75       10.51      3.89 o 
 -12   2   1      151.40      149.71     10.19 o 
 -11   2   1      126.86      127.84      7.90 o 
 -10   2   1        4.22        5.30      5.15 o 
  -9   2   1        0.13        0.89      4.35 o 
  -8   2   1      218.08      216.86      8.14 o 
  -7   2   1      181.92      177.47      6.35 o 
  -6   2   1       27.06       27.05      2.42 o 
  -5   2   1       58.46       53.49      2.27 o 
  -4   2   1     2157.43     1983.88     61.40 o 
  -3   2   1       97.62       98.47      3.97 o 
  -2   2   1      865.26      781.58     30.98 o 
  -1   2   1      217.12      196.04      6.73 o 
   0   2   1     6569.89     5958.88    130.03 o 
   1   2   1     1035.61     1024.63     29.17 o 
   2   2   1      244.40      215.98      7.46 o 
   3   2   1     1233.02     1300.10     36.66 o 
   4   2   1      478.80      471.03     22.38 o 
   5   2   1       32.54       30.54      1.94 o 
   6   2   1       30.93       36.23      2.85 o 
   7   2   1      291.47      307.59     17.30 o 
   8   2   1        9.92       11.20      2.00 o 
   9   2   1       19.16       19.14      2.68 o 
  10   2   1      249.05      259.05     11.67 o 
  11   2   1      198.25      201.77     10.62 o 
  12   2   1       71.40       67.13      5.95 o 
  13   2   1        6.11        5.14      4.42 o 
  14   2   1        2.96        4.31      4.21 o 
  15   2   1        7.35       11.28      6.35 o 
 -15   3   1        1.45        2.70      4.60 o 
 -14   3   1       15.64        9.30      6.78 o 
 -13   3   1       18.62       13.82      4.65 o 
 -12   3   1       28.73       32.66      4.91 o 
 -11   3   1      256.17      249.23     14.52 o 
 -10   3   1      107.53      105.06      8.06 o 
  -9   3   1       18.37       24.50      2.60 o 
  -8   3   1       16.77       16.54      3.00 o 
  -7   3   1       17.12       17.20      1.78 o 
  -6   3   1     2539.87     2839.04     78.42 o 
  -5   3   1      189.35      209.00      6.02 o 
  -4   3   1      110.81       95.64      5.43 o 
  -3   3   1      102.50      115.94      5.81 o 
  -2   3   1     2255.24     2030.85     98.95 o 
  -1   3   1      324.39      317.13     11.25 o 
   0   3   1      116.76      113.72      6.12 o 
   1   3   1     3556.81     3592.05     80.24 o 
   2   3   1      668.81      639.76     12.68 o 
   3   3   1      314.60      324.47      6.63 o 
   4   3   1      121.78      121.56      3.34 o 
   5   3   1      788.51      841.36     20.48 o 
   6   3   1      657.01      757.29     33.52 o 
   7   3   1       13.73       16.16      1.83 o 
   8   3   1       25.48       21.58      2.46 o 
   9   3   1      296.22      266.98     10.52 o 
  10   3   1      762.81      698.18     29.16 o 
  11   3   1       59.80       45.06      5.30 o 
  12   3   1       34.93       41.69      6.74 o 
  13   3   1        0.95        2.78      3.83 o 
  14   3   1        3.24        6.02      5.01 o 
  15   3   1        0.78        5.27      5.87 o 
 -15   4   1        0.35       -5.44      5.44 o 
 -14   4   1        0.89       15.47      6.44 o 
 -13   4   1       11.72       14.61      6.02 o 
 -12   4   1       59.17       60.85      6.56 o 
 -11   4   1      129.57      123.85      8.78 o 
 -10   4   1       43.67       46.70      5.28 o 
  -9   4   1        3.40        0.64      2.41 o 
  -8   4   1       11.14       11.56      2.81 o 
  -7   4   1      194.14      186.79      8.24 o 
  -6   4   1       41.76       56.00      4.00 o 
  -5   4   1       26.94       24.76      5.74 o 
  -4   4   1     1237.57     1324.72     40.16 o 
  -3   4   1       33.03       33.52      3.10 o 
  -2   4   1       25.37       24.42      1.48 o 
  -1   4   1     1182.11     1138.24     29.42 o 
   0   4   1     2661.07     2569.31     64.73 o 
   1   4   1      433.96      437.69     10.74 o 
   2   4   1       34.02       31.26      2.12 o 
   3   4   1      540.58      554.69     19.41 o 
   4   4   1     1052.81     1131.56     27.39 o 
   5   4   1      208.08      204.46      9.33 o 
   6   4   1      226.07      209.62     13.15 o 
   7   4   1       36.58       35.94      2.26 o 
   8   4   1       39.63       37.50      3.21 o 
   9   4   1       29.30       26.19      3.05 o 
  10   4   1      268.20      240.60     15.83 o 
  11   4   1       47.10       45.64      6.89 o 
  12   4   1        5.21        9.49      5.53 o 
  13   4   1        3.94        2.52      4.19 o 
  14   4   1        1.65       -2.67      4.51 o 
 -14   5   1        4.02        9.47      5.16 o 
 -13   5   1       12.15       16.16      6.38 o 
 -12   5   1        0.80        2.04      4.54 o 
 -11   5   1      146.15      120.23      8.90 o 
 -10   5   1       98.09       91.67      7.07 o 
  -9   5   1       41.14       34.90      4.18 o 
  -8   5   1       27.55       23.01      5.67 o 
  -7   5   1       16.21       24.48      3.36 o 
  -6   5   1      662.22      711.19     28.65 o 
  -5   5   1       56.90       56.63      6.20 o 
  -4   5   1       10.23       11.91      2.09 o 
  -3   5   1       55.42       50.62      3.34 o 
  -2   5   1      364.87      403.75     15.38 o 
  -1   5   1     1126.09     1303.44     37.03 o 
   0   5   1     1407.17     1528.72     42.06 o 
   1   5   1      234.80      267.12      7.98 o 
   2   5   1      390.02      403.33     12.07 o 
   3   5   1        5.89        5.51      1.87 o 
   4   5   1       49.11       53.32      3.43 o 
   5   5   1      187.20      183.48      8.94 o 
   6   5   1       52.14       51.10      5.72 o 
   7   5   1       19.39       22.43      4.47 o 
   8   5   1       26.81       33.08      3.59 o 
   9   5   1      110.89      107.75      7.62 o 
  10   5   1      148.97      139.69     11.78 o 
  11   5   1        1.32        1.22      5.71 o 
  12   5   1        5.05        7.65      4.40 o 
  13   5   1        6.75        4.34      5.24 o 
  14   5   1        0.36       -1.85      4.58 o 
 -14   6   1        0.10       13.19      8.30 o 
 -13   6   1        3.71        0.53      4.01 o 
 -12   6   1        9.92        7.44      4.28 o 
 -11   6   1        0.22       -0.84      2.54 o 
 -10   6   1       16.13       13.56      3.55 o 
  -9   6   1       31.32       34.11      4.71 o 
  -8   6   1       17.95       13.83      3.12 o 
  -7   6   1      181.60      185.04      9.94 o 
  -6   6   1      267.35      257.83     11.83 o 
  -5   6   1      277.35      247.28     17.87 o 
  -4   6   1       53.49       51.32      4.00 o 
  -3   6   1       30.71       24.83      1.66 o 
  -2   6   1        2.83        4.64      1.38 o 
  -1   6   1      344.47      372.48     12.79 o 
   0   6   1      186.41      181.29      7.84 o 
   1   6   1      810.29      840.41     25.65 o 
   2   6   1       25.34       45.33      3.78 o 
   3   6   1       30.36       32.52      2.07 o 
   4   6   1      119.44      128.12      7.03 o 
   5   6   1       65.65       58.18      4.23 o 
   6   6   1       35.62       31.41      4.61 o 
   7   6   1        2.93        5.15      4.28 o 
   8   6   1       43.79       43.74      4.98 o 
   9   6   1       28.74       33.30      6.56 o 
  10   6   1       27.03       40.72      6.54 o 
  11   6   1       31.79       30.11      5.86 o 
  12   6   1        0.34        4.12      4.58 o 
  13   6   1        1.10        0.26      4.25 o 
  14   6   1        0.05        2.61      4.40 o 
 -13   7   1        2.50        3.43      4.46 o 
 -12   7   1        0.43        2.02      4.23 o 
 -11   7   1       36.79       33.32      8.74 o 
 -10   7   1       27.87       30.08      4.77 o 
  -9   7   1       32.19       33.21      4.31 o 
  -8   7   1       90.76       92.69      9.77 o 
  -7   7   1       99.91       88.02      7.94 o 
  -6   7   1      158.84      154.18      9.57 o 
  -5   7   1      611.39      601.79     25.93 o 
  -4   7   1       34.39       33.32      3.73 o 
  -3   7   1        3.63       10.65      5.12 o 
  -2   7   1        0.26        3.34      1.58 o 
  -1   7   1       78.57       95.19      5.43 o 
   0   7   1      190.64      208.97      8.52 o 
   1   7   1       19.70       17.29      2.56 o 
   2   7   1       20.83       25.81      3.48 o 
   3   7   1        2.43        4.62      2.35 o 
   4   7   1       95.34      104.22      6.97 o 
   5   7   1      644.62      629.39     27.89 o 
   6   7   1      160.87      159.02      9.42 o 
   7   7   1       51.56       50.36      6.69 o 
   8   7   1       26.68       31.34      4.09 o 
   9   7   1       32.24       38.79      7.05 o 
  10   7   1       54.85       57.09      8.96 o 
  11   7   1       16.30       12.99      5.38 o 
  12   7   1        1.08       -3.51      6.12 o 
  13   7   1        0.33        9.08      4.85 o 
 -13   8   1        3.03        8.08      7.32 o 
 -12   8   1       17.26       11.98      5.37 o 
 -11   8   1        1.07        0.37      3.65 o 
 -10   8   1        2.02        1.95      4.41 o 
  -9   8   1        3.85        9.46      3.38 o 
  -8   8   1        1.00        4.46      2.93 o 
  -7   8   1       59.63       56.65      7.93 o 
  -6   8   1      323.61      307.10     15.85 o 
  -5   8   1      101.34       95.61      8.12 o 
  -4   8   1       63.18       72.10      6.32 o 
  -3   8   1       58.84       61.10      4.87 o 
  -2   8   1      231.81      239.87     11.16 o 
  -1   8   1       83.21       89.05      5.94 o 
   0   8   1       67.84       64.57      5.06 o 
   1   8   1       65.91       67.48      4.82 o 
   2   8   1       45.72       48.17      3.67 o 
   3   8   1       39.39       42.44      4.64 o 
   4   8   1      265.38      273.15     14.78 o 
   5   8   1      366.32      361.61     18.81 o 
   6   8   1       63.93       53.91      8.19 o 
   7   8   1       70.95       72.47      8.50 o 
   8   8   1       20.01       18.15      6.85 o 
   9   8   1        7.35       14.82      4.89 o 
  10   8   1        0.23       -4.47      4.47 o 
  11   8   1        3.22        2.61      3.78 o 
  12   8   1        2.48       -0.29      6.24 o 
 -12   9   1        3.14       13.95      8.72 o 
 -11   9   1        5.57        6.62      4.33 o 
 -10   9   1        4.05        1.59      3.83 o 
  -9   9   1        1.46       -0.18      3.43 o 
  -8   9   1        0.56        3.66      3.10 o 
  -7   9   1       85.79       83.44      7.98 o 
  -6   9   1       97.19      112.07      9.42 o 
  -5   9   1      282.60      271.70     15.64 o 
  -4   9   1       15.49       18.74      4.23 o 
  -3   9   1        3.89       16.57      4.24 o 
  -2   9   1       40.50       47.29      4.42 o 
  -1   9   1       14.62       17.51      2.99 o 
   0   9   1       12.49       14.57      2.88 o 
   1   9   1       46.82       51.96      4.70 o 
   2   9   1        6.99        9.65      3.94 o 
   3   9   1       52.18       58.74      6.13 o 
   4   9   1       25.50       29.52      4.82 o 
   5   9   1      127.52      134.00     12.32 o 
   6   9   1      228.23      223.54     13.67 o 
   7   9   1        4.15        2.71      4.04 o 
   8   9   1       10.01       11.27      4.83 o 
   9   9   1        0.69        3.50      3.69 o 
  10   9   1        6.01        1.79      3.75 o 
  11   9   1        2.60       -3.80      4.61 o 
  12   9   1        1.73        4.63      5.55 o 
 -11  10   1        3.82        3.14      7.18 o 
 -10  10   1        3.37        5.60      5.65 o 
  -9  10   1        1.54       12.70      5.69 o 
  -8  10   1        1.62        2.82      3.19 o 
  -7  10   1       15.19       16.91      4.60 o 
  -6  10   1       57.31       60.79      7.29 o 
  -5  10   1        8.26        5.36      4.25 o 
  -4  10   1       54.76       51.53      6.55 o 
  -3  10   1       18.80       18.82      4.11 o 
  -2  10   1       29.71       27.15      3.38 o 
  -1  10   1        1.00       -2.32      2.32 o 
   0  10   1        0.66       -1.13      2.30 o 
   1  10   1       19.11       20.89      3.63 o 
   2  10   1       32.16       31.69      4.42 o 
   3  10   1        8.61       19.12      5.07 o 
   4  10   1       39.66       45.56      6.02 o 
   5  10   1      125.77      126.87     10.92 o 
   6  10   1       45.93       52.51      6.68 o 
   7  10   1       20.98       20.97      9.23 o 
   8  10   1        0.05        2.70      4.07 o 
   9  10   1        0.23        3.37      3.96 o 
  10  10   1        0.17        2.34      5.76 o 
  11  10   1        2.78        1.13      5.10 o 
 -10  11   1        0.17       -1.55      5.17 o 
  -9  11   1        0.97        5.24      8.37 o 
  -8  11   1        0.60       -4.29      5.00 o 
  -7  11   1        7.63        2.71      3.96 o 
  -6  11   1       39.43       35.04      6.14 o 
  -5  11   1       27.14       29.74      5.43 o 
  -4  11   1       36.77       42.30      6.32 o 
  -3  11   1       15.71       18.63      4.44 o 
  -2  11   1        6.27        4.89      3.51 o 
  -1  11   1       14.05       18.96      3.52 o 
   0  11   1       33.64       31.61      4.26 o 
   1  11   1       10.52        9.25      3.33 o 
   2  11   1        0.04        0.50      2.64 o 
   3  11   1       27.52       25.28      4.56 o 
   4  11   1       31.62       27.51      5.09 o 
   5  11   1       19.50       28.89      5.19 o 
   6  11   1       17.95       28.12      6.61 o 
   7  11   1        0.25        9.39      5.24 o 
   8  11   1        2.66       -4.24      4.24 o 
   9  11   1        1.19        3.55      5.05 o 
  -9  12   1        6.49       15.57      9.03 o 
  -8  12   1        0.80        5.86      8.06 o 
  -7  12   1       32.57       54.50     12.22 o 
  -6  12   1       48.72       54.48      8.22 o 
  -5  12   1        3.60        2.75      3.72 o 
  -4  12   1        9.86        7.88      4.27 o 
  -3  12   1        7.30       15.00      4.45 o 
  -2  12   1        5.75       11.68      5.44 o 
  -1  12   1       23.89       27.23      5.23 o 
   0  12   1        3.50        7.95      4.12 o 
   1  12   1       16.07       11.12      3.91 o 
   2  12   1       10.69       14.45      4.17 o 
   3  12   1        1.42        2.61      3.19 o 
   4  12   1        5.94        3.92      3.38 o 
   5  12   1       12.51       11.97      6.07 o 
   6  12   1        3.57       14.01      5.95 o 
   7  12   1        2.82        5.92      7.75 o 
   8  12   1        7.82       18.49      6.47 o 
  -7  13   1        0.66        6.77      8.42 o 
  -6  13   1       26.38       31.79      9.38 o 
  -5  13   1       41.63       37.92     10.06 o 
  -4  13   1        9.42        8.16      4.33 o 
  -3  13   1        3.78        3.97      3.91 o 
  -2  13   1        0.15        3.40      3.72 o 
  -1  13   1       14.21       18.09      5.14 o 
   0  13   1        4.84       13.54      5.07 o 
   1  13   1       10.41        9.00      6.28 o 
   2  13   1        0.28       -0.05      4.00 o 
   3  13   1        1.32        3.98      4.38 o 
   4  13   1       25.13       26.75      7.83 o 
   5  13   1       21.11       16.71      6.85 o 
   6  13   1        9.60       13.29      7.52 o 
  -4  14   1        1.61        0.66      5.75 o 
  -3  14   1        0.08       -4.03      6.59 o 
  -2  14   1        0.10        6.56      5.03 o 
  -1  14   1        0.21        1.01      4.22 o 
   0  14   1        0.02        1.93      5.03 o 
   1  14   1        4.21       -4.63      5.49 o 
   2  14   1        2.10       15.68      6.62 o 
   3  14   1        8.07       13.22     11.32 o 
 -16   0   2        0.03        0.36      6.83 o 
 -15   0   2        6.29        4.32      6.08 o 
 -14   0   2        6.50        3.87      4.12 o 
 -13   0   2        4.42       16.96      6.96 o 
 -12   0   2      163.90      168.46     14.40 o 
 -11   0   2      277.59      292.78     20.82 o 
 -10   0   2       58.27       51.54      7.03 o 
  -9   0   2        0.94        4.49      3.81 o 
  -8   0   2      368.35      426.60     21.76 o 
  -7   0   2       23.83       20.41      5.44 o 
  -6   0   2      133.20      149.19     10.14 o 
  -5   0   2     1288.97     1460.91     51.74 o 
  -4   0   2     2745.25     2524.86    168.59 o 
  -3   0   2      384.62      400.62     21.38 o 
  -2   0   2     3522.93     3373.85    166.61 o 
   1   0   2      418.68      424.12      7.62 o 
   2   0   2     2006.18     2024.23     53.51 o 
   3   0   2     2303.46     1844.77    250.56 o 
   4   0   2      387.45      464.24     23.73 o 
   5   0   2        0.66        2.26      1.79 o 
   6   0   2       80.10       77.83      5.33 o 
   7   0   2        2.56       -0.38      2.26 o 
   8   0   2       75.11       67.24      7.55 o 
   9   0   2      101.86       94.38      8.47 o 
  10   0   2       55.86       61.97      7.86 o 
  11   0   2        0.46       -1.87      3.48 o 
  12   0   2       20.80       20.48      5.30 o 
  13   0   2        0.00        2.16      5.39 o 
  15   0   2        0.02       -1.80     10.06 o 
 -16   1   2        0.61       -3.10      6.29 o 
 -15   1   2       15.62       12.32      5.41 o 
 -14   1   2       18.12       11.06      4.13 o 
 -13   1   2        6.37        7.87      3.35 o 
 -12   1   2       25.01       24.47      3.68 o 
 -11   1   2       72.50       70.46      6.79 o 
 -10   1   2      451.47      474.63     22.28 o 
  -9   1   2       73.42       74.53      6.07 o 
  -8   1   2        6.99       10.62      3.25 o 
  -7   1   2       88.37       84.15      4.72 o 
  -6   1   2     1081.71     1217.00     43.24 o 
  -5   1   2       12.97       20.83      2.89 o 
  -4   1   2      199.91      201.87      9.61 o 
  -3   1   2     1911.49     1980.35     38.59 o 
  -2   1   2    16747.48    15418.53    287.37 o 
  -1   1   2        3.47        4.60      0.22 o 
   0   1   2      296.81      271.07      6.51 o 
   1   1   2    14367.72    12095.49    329.74 o 
   2   1   2     2367.06     2327.49     57.05 o 
   3   1   2      105.18       94.40      4.04 o 
   4   1   2       21.60       20.07      1.71 o 
   5   1   2      745.42      745.84     34.91 o 
   6   1   2      250.75      232.08      7.57 o 
   7   1   2       26.98       26.33      2.45 o 
   8   1   2      117.72      111.29      6.03 o 
   9   1   2      371.96      373.75     14.76 o 
  10   1   2       80.85       77.61      5.23 o 
  11   1   2       16.11       23.08      3.66 o 
  12   1   2       57.26       59.14      6.20 o 
  13   1   2       12.21        8.27      4.04 o 
  14   1   2        2.98       -2.18      4.42 o 
  15   1   2        0.18       -0.85      6.73 o 
 -15   2   2        3.64       16.62      8.45 o 
 -14   2   2        0.72        1.36      3.00 o 
 -13   2   2       46.90       47.15      6.47 o 
 -12   2   2      241.58      241.00     13.09 o 
 -11   2   2        5.15       16.20      3.51 o 
 -10   2   2       52.01       53.48      4.66 o 
  -9   2   2        3.22        9.39      3.45 o 
  -8   2   2      276.61      276.80     10.68 o 
  -7   2   2      397.41      443.81     13.99 o 
  -6   2   2      268.47      278.27      8.24 o 
  -5   2   2     1181.89     1257.82     34.66 o 
  -4   2   2      328.48      332.57      7.40 o 
  -3   2   2      312.82      309.92     10.91 o 
  -2   2   2     1220.38     1111.47     22.90 o 
  -1   2   2     9812.06     8791.56    150.07 o 
   0   2   2     6162.45     5791.15    203.54 o 
   1   2   2      457.47      416.87     18.03 o 
   2   2   2      193.31      179.78      9.86 o 
   3   2   2      888.75      910.54     16.23 o 
   4   2   2      985.60      986.31     21.56 o 
   5   2   2       99.19       99.09      3.27 o 
   6   2   2      570.60      568.26     39.96 o 
   7   2   2       40.00       42.14      3.32 o 
   8   2   2       44.84       41.63      3.48 o 
   9   2   2        8.41       10.01      3.53 o 
  10   2   2       11.69       16.83      3.26 o 
  11   2   2      176.77      198.29     14.78 o 
  12   2   2       31.37       19.18      6.49 o 
  13   2   2        1.00       -2.44      3.85 o 
  14   2   2        1.61       -4.97      4.97 o 
 -15   3   2        1.73        4.14      5.02 o 
 -14   3   2       52.33       50.03      8.66 o 
 -13   3   2       36.01       40.88      6.73 o 
 -12   3   2        6.87       11.05      5.29 o 
 -11   3   2       63.23       61.28      5.74 o 
 -10   3   2       73.03       72.04      5.41 o 
  -9   3   2       49.80       47.25      3.29 o 
  -8   3   2        5.96        9.46      3.10 o 
  -7   3   2       24.28       25.65      2.40 o 
  -6   3   2      178.54      166.67      7.16 o 
  -5   3   2      196.47      204.25     11.30 o 
  -4   3   2      179.98      171.86      3.69 o 
  -3   3   2      458.86      429.24      8.25 o 
  -2   3   2      610.69      607.72     11.69 o 
  -1   3   2      440.37      425.63     12.25 o 
   0   3   2     1027.11     1036.74     27.99 o 
   1   3   2      197.26      198.41      7.29 o 
   2   3   2      588.45      591.14     12.38 o 
   3   3   2      152.81      152.27      4.46 o 
   4   3   2      625.68      687.80     29.99 o 
   5   3   2     1198.79     1242.03     31.13 o 
   6   3   2      251.03      260.70      7.64 o 
   7   3   2       44.81       46.88      3.88 o 
   8   3   2       57.29       63.11      3.69 o 
   9   3   2      272.41      234.65     15.82 o 
  10   3   2       19.13       20.72      3.49 o 
  11   3   2       26.41       47.18      7.84 o 
  12   3   2       13.82       24.83      5.54 o 
  13   3   2        5.67        5.29      4.23 o 
  14   3   2        0.92        8.66      5.58 o 
 -15   4   2        0.29       -0.79      4.48 o 
 -14   4   2        0.23       14.48      6.95 o 
 -13   4   2       24.21       27.41      5.17 o 
 -12   4   2       26.30       35.80      5.04 o 
 -11   4   2       44.22       38.80      5.05 o 
 -10   4   2        0.09        2.95      2.35 o 
  -9   4   2       74.66       69.73      5.46 o 
  -8   4   2       44.43       47.71      5.20 o 
  -7   4   2        9.17        8.85      2.34 o 
  -6   4   2      616.31      617.16     25.39 o 
  -5   4   2      581.66      648.81     31.16 o 
  -4   4   2      148.32      123.26      8.40 o 
  -3   4   2       99.29      101.48      2.89 o 
  -2   4   2      127.99      127.82      6.62 o 
  -1   4   2      916.28      875.63     31.56 o 
   0   4   2      162.76      146.94      8.05 o 
   1   4   2        4.06        9.06      1.21 o 
   2   4   2       72.31       74.78      2.65 o 
   3   4   2      142.18      124.73      3.55 o 
   4   4   2     1595.78     1753.80     47.46 o 
   5   4   2       15.18       17.42      2.54 o 
   6   4   2       45.13       50.73      2.36 o 
   7   4   2      125.12      123.58      4.65 o 
   8   4   2       63.56       56.20      5.49 o 
   9   4   2       29.46       26.49      3.29 o 
  10   4   2       32.89       42.75      6.49 o 
  11   4   2       40.06       35.58      7.00 o 
  12   4   2       11.12       17.08      5.95 o 
  13   4   2        0.05        9.30      6.84 o 
  14   4   2        0.59        0.93      4.38 o 
 -15   5   2        2.07       10.51      6.57 o 
 -14   5   2        1.27       -0.23      4.03 o 
 -13   5   2        0.67        1.64      3.30 o 
 -12   5   2        3.09        5.94      3.22 o 
 -11   5   2       30.02       23.23      4.12 o 
 -10   5   2       70.18       61.87      5.25 o 
  -9   5   2        7.39       15.85      5.86 o 
  -8   5   2       91.88       85.96      6.29 o 
  -7   5   2      100.54      116.80     11.28 o 
  -6   5   2      194.59      190.84     18.35 o 
  -5   5   2       13.25       21.05      3.00 o 
  -4   5   2       51.23       52.16      4.07 o 
  -3   5   2       66.45       60.60      3.94 o 
  -2   5   2      660.70      768.40     23.57 o 
  -1   5   2     2164.04     2307.68     82.22 o 
   0   5   2     1576.80     1668.69     45.44 o 
   1   5   2      296.11      319.65     10.73 o 
   2   5   2       91.07       93.13      3.80 o 
   3   5   2      280.35      278.94     11.97 o 
   4   5   2      144.99      137.09      7.00 o 
   5   5   2      186.64      185.82      7.00 o 
   6   5   2      145.69      147.11      6.48 o 
   7   5   2       23.31       20.04      3.10 o 
   8   5   2        5.07        6.86      3.53 o 
   9   5   2       17.81       18.22      7.73 o 
  10   5   2       44.21       48.68      6.50 o 
  11   5   2       40.86       27.97      5.69 o 
  12   5   2        7.84       15.78      8.50 o 
  13   5   2        3.64        2.93      4.42 o 
  14   5   2        0.18       -3.75      4.87 o 
 -14   6   2        0.47        4.74      5.57 o 
 -13   6   2        1.53        3.26      4.93 o 
 -12   6   2        2.34        2.78      3.13 o 
 -11   6   2       43.17       46.08      7.07 o 
 -10   6   2        1.20        7.22      4.06 o 
  -9   6   2       30.95       26.97      4.02 o 
  -8   6   2      194.38      186.86     12.82 o 
  -7   6   2      137.36      129.06      8.03 o 
  -6   6   2      201.70      189.37      9.35 o 
  -5   6   2      193.16      154.84     18.25 o 
  -4   6   2       45.21       39.71      4.12 o 
  -3   6   2       66.26       73.92      3.67 o 
  -2   6   2      191.96      183.69      6.27 o 
  -1   6   2      295.11      323.11     10.61 o 
   0   6   2       51.58       49.76      3.24 o 
   1   6   2      163.63      173.23      7.87 o 
   2   6   2       31.81       33.64      4.10 o 
   3   6   2       85.87       80.04      5.54 o 
   4   6   2      121.42      114.68      8.85 o 
   5   6   2      356.10      322.87     16.76 o 
   6   6   2       49.98       44.03      3.63 o 
   7   6   2        1.08        4.31      1.84 o 
   8   6   2       18.70       16.66      4.67 o 
   9   6   2       13.59       15.29      4.86 o 
  10   6   2       27.90       32.00      6.31 o 
  11   6   2        2.28       -1.47      3.52 o 
  12   6   2        3.73       -0.99      5.73 o 
  13   6   2        0.63        4.30      4.59 o 
 -14   7   2        1.36        7.85      6.63 o 
 -13   7   2        1.90        1.75      5.33 o 
 -12   7   2        3.58        1.42      3.81 o 
 -11   7   2        8.24        6.72      3.34 o 
 -10   7   2       29.11       29.53      4.63 o 
  -9   7   2       21.50       13.67      6.18 o 
  -8   7   2       56.74       51.36      5.41 o 
  -7   7   2       72.25       75.28      6.83 o 
  -6   7   2       64.86       61.19      5.58 o 
  -5   7   2       11.51       16.59      4.15 o 
  -4   7   2       71.95       78.40      6.01 o 
  -3   7   2       66.57       65.20      4.74 o 
  -2   7   2       74.70       87.79      4.78 o 
  -1   7   2      116.03      117.06      5.71 o 
   0   7   2      150.99      144.24      6.67 o 
   1   7   2       32.15       35.69      3.18 o 
   2   7   2       29.42       30.57      2.98 o 
   3   7   2       58.92       58.99      5.37 o 
   4   7   2      186.82      177.10      8.01 o 
   5   7   2       47.05       38.92      4.27 o 
   6   7   2       41.31       42.32      4.21 o 
   7   7   2       45.81       44.69      6.16 o 
   8   7   2       52.40       53.13      8.55 o 
   9   7   2       63.10       55.33      7.72 o 
  10   7   2       23.69       23.66      6.21 o 
  11   7   2        8.34       17.38     11.80 o 
  12   7   2        3.02        4.48      4.36 o 
  13   7   2        4.36        6.77      5.49 o 
 -13   8   2        4.56       -0.19      5.11 o 
 -12   8   2        2.99        0.79      4.79 o 
 -11   8   2        4.66        0.94      3.37 o 
 -10   8   2        1.07        1.50      2.90 o 
  -9   8   2       22.42       26.12      4.42 o 
  -8   8   2       45.79       38.95      5.33 o 
  -7   8   2      110.73      115.34     12.29 o 
  -6   8   2      333.73      338.13     18.58 o 
  -5   8   2      201.45      192.82     11.34 o 
  -4   8   2      174.47      166.77      9.94 o 
  -3   8   2       62.23       59.14      6.13 o 
  -2   8   2       23.10       30.83      3.21 o 
  -1   8   2      146.30      160.25      8.00 o 
   0   8   2       45.84       48.74      5.28 o 
   1   8   2       21.46       27.53      4.00 o 
   2   8   2        5.96       10.10      3.26 o 
   3   8   2      121.10      112.22      5.85 o 
   4   8   2      234.39      235.46     13.08 o 
   5   8   2      443.11      468.06     22.55 o 
   6   8   2      206.93      183.51     10.84 o 
   7   8   2       44.78       43.61      6.84 o 
   8   8   2       18.90       29.56      5.81 o 
   9   8   2        4.32       20.54      6.50 o 
  10   8   2        1.06       -0.06      3.32 o 
  11   8   2        8.80        9.41      5.04 o 
  12   8   2        1.83        9.95      5.34 o 
 -12   9   2        6.00        6.91      7.13 o 
 -11   9   2        2.03        0.48      4.22 o 
 -10   9   2        0.91        1.17      3.34 o 
  -9   9   2        8.92        5.88      3.47 o 
  -8   9   2       21.59       25.63      4.68 o 
  -7   9   2        4.57        5.53      3.36 o 
  -6   9   2        8.44       16.11      4.31 o 
  -5   9   2       80.40       70.98      6.95 o 
  -4   9   2       74.69       70.07      6.57 o 
  -3   9   2        3.25        6.22      2.86 o 
  -2   9   2       28.22       39.56      4.06 o 
  -1   9   2        6.12        8.40      3.78 o 
   0   9   2       36.56       38.05      4.12 o 
   1   9   2       15.82       17.72      3.11 o 
   2   9   2       30.39       32.63      3.49 o 
   3   9   2      195.88      191.91     15.30 o 
   4   9   2       61.64       64.19      6.43 o 
   5   9   2       96.41      101.35      8.16 o 
   6   9   2       56.98       45.31      6.40 o 
   7   9   2       34.68       36.98      6.32 o 
   8   9   2        4.10        3.28      4.68 o 
   9   9   2        3.41        9.71      4.82 o 
  10   9   2        1.66        2.37      4.65 o 
  11   9   2        2.96        5.22      5.70 o 
 -11  10   2        3.88        4.31      6.39 o 
 -10  10   2        1.67       14.41      7.97 o 
  -9  10   2       13.94       18.23      5.71 o 
  -8  10   2        9.65       15.19      4.15 o 
  -7  10   2       35.16       34.03      5.53 o 
  -6  10   2      164.74      157.71     11.39 o 
  -5  10   2       36.20       40.44      5.79 o 
  -4  10   2        8.82        9.33      3.53 o 
  -3  10   2       17.03       22.99      4.12 o 
  -2  10   2        2.79        1.61      2.13 o 
  -1  10   2       13.12       14.04      3.89 o 
   0  10   2        0.78        0.58      2.40 o 
   1  10   2        9.95        6.90      2.63 o 
   2  10   2        5.57        3.79      2.41 o 
   3  10   2       14.06       24.89      4.29 o 
   4  10   2      109.64      103.53      8.51 o 
   5  10   2       28.21       39.56      7.12 o 
   6  10   2       30.24       35.44      6.50 o 
   7  10   2        2.09        1.29      3.42 o 
   8  10   2        0.59        4.75      4.33 o 
   9  10   2        1.34        0.23      3.79 o 
  10  10   2        0.44        6.31      7.40 o 
 -10  11   2        2.74       -4.16      5.39 o 
  -9  11   2       11.63       22.28     11.86 o 
  -8  11   2       21.96       30.33      8.24 o 
  -7  11   2       17.03       20.00      4.83 o 
  -6  11   2        0.20        5.42      4.18 o 
  -5  11   2       25.17       19.69      4.41 o 
  -4  11   2        1.88        0.09      2.97 o 
  -3  11   2       10.98        8.75      3.40 o 
  -2  11   2       60.40       63.73      7.30 o 
  -1  11   2       12.25       22.22      4.16 o 
   0  11   2       46.91       45.55      6.47 o 
   1  11   2       50.71       42.07      4.97 o 
   2  11   2       24.49       32.51      5.12 o 
   3  11   2       46.07       39.34      6.16 o 
   4  11   2        7.78        8.28      6.50 o 
   5  11   2       12.09       17.33      6.71 o 
   6  11   2       16.24       27.98      6.31 o 
   7  11   2        1.73        2.57      4.13 o 
   8  11   2        1.00        3.73      5.87 o 
   9  11   2        1.69        0.69      4.53 o 
  -9  12   2        4.03        4.53      7.16 o 
  -8  12   2       11.05       -3.57      6.23 o 
  -7  12   2       12.91       28.06      9.81 o 
  -6  12   2       53.01       55.05      8.99 o 
  -5  12   2        8.78       16.33      4.75 o 
  -4  12   2       17.24       20.34      4.71 o 
  -3  12   2       17.20       14.23      5.23 o 
  -2  12   2        1.66        4.11      3.43 o 
  -1  12   2        5.33        6.56      4.55 o 
   0  12   2        0.92        0.03      2.47 o 
   1  12   2        0.61        1.18      3.03 o 
   2  12   2        8.64       11.12      6.00 o 
   3  12   2        6.76       12.37      4.26 o 
   4  12   2       39.88       45.38      7.85 o 
   5  12   2       51.18       64.97      9.91 o 
   6  12   2       12.55        6.02      5.00 o 
   7  12   2        1.02        2.52      4.97 o 
   8  12   2        0.75        8.61      7.93 o 
  -7  13   2        1.61       -5.12      6.69 o 
  -6  13   2        3.07        5.88      8.63 o 
  -5  13   2        2.06        5.74      6.22 o 
  -4  13   2        2.75        3.03      5.29 o 
  -3  13   2        5.27        9.11      4.54 o 
  -2  13   2        3.60       -0.46      2.78 o 
  -1  13   2        8.57        4.53      4.77 o 
   0  13   2        1.16        2.54      4.97 o 
   1  13   2        1.06        2.74      3.91 o 
   2  13   2        2.87        1.51      3.72 o 
   3  13   2       15.89       15.91      6.08 o 
   4  13   2        1.98        6.82     11.09 o 
   5  13   2       10.05       11.05      6.71 o 
   6  13   2       18.11       19.17      6.63 o 
  -4  14   2        5.16        0.49      4.60 o 
  -3  14   2        3.94        3.34      6.25 o 
  -2  14   2        9.63        5.13      5.18 o 
  -1  14   2        7.92       10.43      9.49 o 
   0  14   2        6.93       -0.54      6.05 o 
   1  14   2        4.91        3.52      5.92 o 
   2  14   2        4.23       -4.34      6.69 o 
   3  14   2        8.10        8.93      6.73 o 
 -16   0   3       22.78       16.89     12.57 o 
 -15   0   3        3.35        5.21      5.59 o 
 -14   0   3        5.50        8.63      4.82 o 
 -13   0   3        0.98        6.31      4.36 o 
 -12   0   3        3.95        6.35      5.46 o 
 -11   0   3      116.25      103.42      9.51 o 
 -10   0   3        6.26        3.98      5.41 o 
  -9   0   3       42.40       42.70      7.69 o 
  -8   0   3      312.75      331.38     18.95 o 
  -7   0   3      161.56      167.79      9.13 o 
  -6   0   3        0.55        4.39      4.59 o 
  -5   0   3       89.97       83.47      4.73 o 
  -4   0   3     2095.86     1990.91     63.78 o 
  -3   0   3      169.07      176.09      7.35 o 
  -2   0   3     5557.01     5209.00    116.35 o 
  -1   0   3     2380.68     2248.45     44.69 o 
   0   0   3    12007.52    10578.36    565.75 o 
   1   0   3        0.99       -0.08      0.99 o 
   2   0   3     1910.72     1986.08     56.57 o 
   3   0   3      386.64      355.15     12.83 o 
   4   0   3        0.31        4.22      4.67 o 
   5   0   3        0.34        5.49      3.92 o 
   6   0   3        4.92       15.79      4.99 o 
   7   0   3       26.35       24.90      3.63 o 
   8   0   3      125.16      118.46      9.08 o 
   9   0   3      218.34      212.64     14.52 o 
  10   0   3      255.52      240.15     16.28 o 
  11   0   3       26.85       32.75      6.93 o 
  12   0   3        1.08       -3.44      4.55 o 
  13   0   3        0.63        4.58      5.97 o 
  14   0   3       11.39        3.59     10.42 o 
 -16   1   3        3.04        0.78      4.46 o 
 -15   1   3       15.47       16.64      4.74 o 
 -14   1   3       45.20       49.73      6.70 o 
 -13   1   3        1.79        5.52      3.21 o 
 -12   1   3        0.68        2.83      2.38 o 
 -11   1   3      251.35      253.40     13.54 o 
 -10   1   3       34.93       35.50      4.00 o 
  -9   1   3        6.56       13.23      3.31 o 
  -8   1   3        2.29        2.31      1.92 o 
  -7   1   3     1054.57     1138.36     39.09 o 
  -6   1   3      456.36      494.71     15.83 o 
  -5   1   3       23.49       21.41      2.39 o 
  -4   1   3      680.94      685.56     14.63 o 
  -3   1   3     3293.41     3015.56     80.47 o 
  -2   1   3     8584.40     8438.71    159.33 o 
  -1   1   3       19.86       17.67      0.80 o 
   0   1   3     8352.80     7780.04    136.75 o 
   1   1   3     4760.80     4441.14    153.35 o 
   2   1   3      796.13      790.21     13.91 o 
   3   1   3       13.71       13.88      0.75 o 
   4   1   3      551.31      621.13     14.60 o 
   5   1   3      777.54      837.78     21.89 o 
   6   1   3       46.45       46.52      3.00 o 
   7   1   3       49.54       53.67      4.26 o 
   8   1   3      150.70      149.01      7.07 o 
   9   1   3      389.23      404.31     17.35 o 
  10   1   3       48.09       51.14      5.09 o 
  11   1   3        1.86        3.58      3.19 o 
  12   1   3       22.35       15.40      4.05 o 
  13   1   3        2.72        4.81      3.56 o 
  14   1   3        2.74        3.24      4.83 o 
 -16   2   3       16.90       12.97      8.28 o 
 -15   2   3        1.30       -2.29      3.73 o 
 -14   2   3        7.33       15.26      4.66 o 
 -13   2   3        8.22        6.27      3.26 o 
 -12   2   3       22.69       23.97      3.54 o 
 -11   2   3       59.32       61.64      5.47 o 
 -10   2   3       27.65       31.18      3.47 o 
  -9   2   3        8.52       17.01      2.61 o 
  -8   2   3      116.62      123.19      6.08 o 
  -7   2   3       73.73       82.46      3.92 o 
  -6   2   3     1027.72     1138.49     31.12 o 
  -5   2   3     1318.09     1475.76     48.87 o 
  -4   2   3      863.64      837.96     36.95 o 
  -3   2   3       69.34       73.01      4.22 o 
  -2   2   3     1797.71     1710.55     45.32 o 
  -1   2   3    19127.79    17429.15    378.80 o 
   0   2   3     4194.52     4290.58     93.20 o 
   1   2   3       75.01       74.10      3.29 o 
   2   2   3      348.16      363.34     12.65 o 
   3   2   3        7.62        4.94      2.48 o 
   4   2   3     1601.61     1799.35     38.92 o 
   5   2   3      251.49      268.15      7.39 o 
   6   2   3      108.39      108.54      4.24 o 
   7   2   3      175.19      158.68      8.12 o 
   8   2   3       63.71       57.52      3.87 o 
   9   2   3        3.33        5.20      3.88 o 
  10   2   3       77.13       66.14      5.81 o 
  11   2   3      111.07      104.11      9.13 o 
  12   2   3        5.36        9.88      2.96 o 
  13   2   3        0.74        1.98      4.48 o 
  14   2   3        5.70       12.40      5.97 o 
 -15   3   3        3.78       14.22      9.75 o 
 -14   3   3       56.33       57.57      6.96 o 
 -13   3   3        2.71        5.81      3.38 o 
 -12   3   3        5.25        5.77      3.10 o 
 -11   3   3       35.01       37.91      4.67 o 
 -10   3   3       40.73       43.76      3.78 o 
  -9   3   3       19.13       17.69      2.35 o 
  -8   3   3       18.61       20.20      2.13 o 
  -7   3   3      213.92      234.94      8.58 o 
  -6   3   3      563.15      631.08     17.32 o 
  -5   3   3      252.18      274.90      7.20 o 
  -4   3   3       83.69       87.37      4.74 o 
  -3   3   3     1767.40     1737.75     37.36 o 
  -2   3   3      150.44      148.25      4.62 o 
  -1   3   3       27.75       27.81      3.64 o 
   0   3   3      310.01      293.25     14.34 o 
   1   3   3     1347.97     1309.66     30.95 o 
   2   3   3      441.57      438.95      9.53 o 
   3   3   3      394.47      429.79     12.94 o 
   4   3   3     1839.94     1941.53     61.49 o 
   5   3   3      526.58      600.54     25.88 o 
   6   3   3       53.85       46.02      2.73 o 
   7   3   3        1.55        2.35      1.53 o 
   8   3   3        7.15        6.80      2.52 o 
   9   3   3        0.23        1.14      2.16 o 
  10   3   3        0.42        3.77      2.64 o 
  11   3   3       43.81       50.53      7.60 o 
  12   3   3        0.94        6.37      4.32 o 
  13   3   3        6.62       13.10      5.11 o 
  14   3   3        1.44        4.70      5.31 o 
 -15   4   3        1.94        8.47      8.00 o 
 -14   4   3        1.01        4.34      4.00 o 
 -13   4   3       36.99       48.30      6.21 o 
 -12   4   3       46.08       51.16      5.66 o 
 -11   4   3        9.81       15.71      4.62 o 
 -10   4   3       22.74       25.88      4.03 o 
  -9   4   3        2.56        1.52      2.74 o 
  -8   4   3       22.06       20.30      4.58 o 
  -7   4   3       15.36       16.80      3.33 o 
  -6   4   3       40.41       49.15      3.75 o 
  -5   4   3     1292.27     1265.00     42.76 o 
  -4   4   3      100.40       95.12      3.49 o 
  -3   4   3       70.48       72.73      3.03 o 
  -2   4   3      146.71      168.78      7.06 o 
  -1   4   3      695.48      769.57     24.93 o 
   0   4   3       83.66       96.63      4.58 o 
   1   4   3      162.80      163.21      5.00 o 
   2   4   3        9.27       11.30      1.71 o 
   3   4   3      230.40      215.06      6.18 o 
   4   4   3      363.98      382.25      9.24 o 
   5   4   3      347.49      344.64     18.39 o 
   6   4   3      143.78      136.79      6.14 o 
   7   4   3       48.46       43.82      3.63 o 
   8   4   3        9.86       14.01      3.63 o 
   9   4   3      121.99      108.58      9.91 o 
  10   4   3       28.26       32.69      6.02 o 
  11   4   3       29.73       48.84     13.37 o 
  12   4   3        0.32        2.16      3.98 o 
  13   4   3        8.31        9.06      6.50 o 
  14   4   3        6.79        9.61      7.08 o 
 -15   5   3        5.59        5.69      7.03 o 
 -14   5   3        1.72        4.83      4.23 o 
 -13   5   3        0.94        7.43      4.30 o 
 -12   5   3       11.30       11.14      4.10 o 
 -11   5   3       35.03       36.05      4.96 o 
 -10   5   3        6.55        4.73      2.70 o 
  -9   5   3       66.36       65.63      5.78 o 
  -8   5   3      169.49      158.28     10.88 o 
  -7   5   3      225.66      224.16     16.85 o 
  -6   5   3       92.34       99.99      5.82 o 
  -5   5   3       89.88       90.70      5.02 o 
  -4   5   3       84.27       80.00      2.89 o 
  -3   5   3      453.95      436.12     11.53 o 
  -2   5   3      867.22      964.74     26.29 o 
  -1   5   3      184.38      199.75      7.67 o 
   0   5   3      936.11     1022.39     38.55 o 
   1   5   3      460.67      467.39     13.20 o 
   2   5   3       73.88       81.56      3.32 o 
   3   5   3       53.42       55.93      2.45 o 
   4   5   3      109.25      109.95      3.99 o 
   5   5   3       79.77       83.00      7.26 o 
   6   5   3      168.44      179.00     13.30 o 
   7   5   3        3.32        2.12      2.37 o 
   8   5   3       63.27       54.61      6.59 o 
   9   5   3       51.53       55.78      7.90 o 
  10   5   3       13.79       18.26      6.16 o 
  11   5   3        0.38        4.64      3.83 o 
  12   5   3       19.13       27.78      6.60 o 
  13   5   3        3.00        2.81      4.98 o 
 -14   6   3        1.20        8.92     12.26 o 
 -13   6   3        3.98        1.48      3.77 o 
 -12   6   3        0.10        0.86      2.75 o 
 -11   6   3       11.97       11.44      3.61 o 
 -10   6   3       62.39       65.94      5.88 o 
  -9   6   3        5.29       13.94      5.00 o 
  -8   6   3      282.82      298.64     27.22 o 
  -7   6   3      233.29      227.48     14.70 o 
  -6   6   3      143.51      136.91      7.87 o 
  -5   6   3        6.97       11.66      3.41 o 
  -4   6   3      106.65      115.26      6.56 o 
  -3   6   3      104.93      101.42      4.05 o 
  -2   6   3      336.70      364.37     12.92 o 
  -1   6   3      480.96      507.49     19.89 o 
   0   6   3      516.31      538.58     17.23 o 
   1   6   3      378.96      394.75     14.53 o 
   2   6   3        8.06        8.81      2.60 o 
   3   6   3       37.55       36.36      4.31 o 
   4   6   3       52.26       47.36      2.88 o 
   5   6   3       66.67       61.89      2.84 o 
   6   6   3       82.21       83.19      8.38 o 
   7   6   3        8.34        7.48      3.92 o 
   8   6   3        5.07        9.73      4.68 o 
   9   6   3       48.25       41.01      6.77 o 
  10   6   3        7.93        1.63      3.94 o 
  11   6   3        4.73        5.38      4.16 o 
  12   6   3       11.72       10.34      6.95 o 
  13   6   3        2.80       20.03      8.19 o 
 -14   7   3        0.17       -1.28      5.19 o 
 -13   7   3        1.33       -0.14      4.70 o 
 -12   7   3        0.20       -1.07      3.24 o 
 -11   7   3       15.22       23.52      6.70 o 
 -10   7   3       19.09       20.49      3.92 o 
  -9   7   3       23.05       20.95      3.98 o 
  -8   7   3       87.05       81.23      8.40 o 
  -7   7   3      421.92      406.40     22.98 o 
  -6   7   3      134.77      129.98     10.75 o 
  -5   7   3       91.44      111.92      7.66 o 
  -4   7   3      141.09      117.85      7.63 o 
  -3   7   3      319.58      296.38     10.94 o 
  -2   7   3       24.40       25.86      4.35 o 
  -1   7   3       76.88       85.70      5.44 o 
   0   7   3       13.60        8.69      3.29 o 
   1   7   3       57.67       65.69      5.26 o 
   2   7   3      166.64      193.04      8.52 o 
   3   7   3      166.67      159.65      7.22 o 
   4   7   3      590.77      538.20     22.86 o 
   5   7   3      342.12      310.79     13.54 o 
   6   7   3       56.20       60.92      7.06 o 
   7   7   3       44.90       56.84      9.85 o 
   8   7   3        5.75        9.86      4.51 o 
   9   7   3       19.19       12.91      4.86 o 
  10   7   3       16.89        6.95      4.49 o 
  11   7   3        1.70        1.63      4.06 o 
  12   7   3        1.87       10.85      5.96 o 
 -13   8   3        0.67       -0.26      5.59 o 
 -12   8   3        1.78       -0.77      4.83 o 
 -11   8   3        2.67        1.27      3.31 o 
 -10   8   3       18.22       26.86      5.95 o 
  -9   8   3        3.96        8.09      4.47 o 
  -8   8   3       19.17       18.72      5.96 o 
  -7   8   3       69.57       73.29      9.80 o 
  -6   8   3      697.86      715.96     42.91 o 
  -5   8   3      170.81      170.27     13.42 o 
  -4   8   3       69.87       66.10      6.74 o 
  -3   8   3       14.90       15.50      3.30 o 
  -2   8   3       12.59       22.34      5.01 o 
  -1   8   3      248.42      265.20     11.55 o 
   0   8   3      140.35      156.98      7.63 o 
   1   8   3       10.80       16.50      3.12 o 
   2   8   3       32.90       36.88      8.12 o 
   3   8   3       69.78       66.14      5.36 o 
   4   8   3      185.93      186.21      9.97 o 
   5   8   3      224.43      209.15     16.75 o 
   6   8   3        4.18       10.14      4.93 o 
   7   8   3       15.18       15.05      5.26 o 
   8   8   3       25.22       19.92      5.47 o 
   9   8   3        7.31        6.78      4.72 o 
  10   8   3        2.95        2.05      3.73 o 
  11   8   3        3.61        0.28      4.48 o 
  12   8   3        1.13        2.03      4.08 o 
 -12   9   3        0.77        5.39      6.43 o 
 -11   9   3        3.52       -1.97      4.66 o 
 -10   9   3       16.20       12.40      5.91 o 
  -9   9   3        6.06        0.77      2.59 o 
  -8   9   3       15.65       29.72      6.23 o 
  -7   9   3       30.14       28.88      6.01 o 
  -6   9   3       11.93       21.01      4.64 o 
  -5   9   3      201.76      187.01     15.47 o 
  -4   9   3      102.22       86.69      7.00 o 
  -3   9   3        3.11        0.54      1.71 o 
  -2   9   3        5.11       -0.13      2.20 o 
  -1   9   3        7.85        6.98      2.71 o 
   0   9   3        8.24       13.44      3.90 o 
   1   9   3       14.41       14.41      3.18 o 
   2   9   3       32.18       33.59      4.61 o 
   3   9   3      571.42      573.87     23.42 o 
   4   9   3      191.42      190.01     14.45 o 
   5   9   3       64.90       69.89      8.54 o 
   6   9   3       58.94       68.53      8.67 o 
   7   9   3       28.33       42.80      6.73 o 
   8   9   3       11.46       11.66      5.20 o 
   9   9   3        1.57        1.87      4.26 o 
  10   9   3        2.27       -0.16      3.89 o 
  11   9   3       10.97        0.86      4.36 o 
 -11  10   3        0.96        3.22      4.82 o 
 -10  10   3        2.64        0.61      4.82 o 
  -9  10   3       49.60       43.65      7.25 o 
  -8  10   3       14.03        8.91      5.31 o 
  -7  10   3        7.23        5.52      4.02 o 
  -6  10   3       11.57       15.06      4.29 o 
  -5  10   3       15.53       34.03      5.10 o 
  -4  10   3       87.40       85.43      7.96 o 
  -3  10   3       49.91       39.33      5.12 o 
  -2  10   3       44.01       36.50      4.01 o 
  -1  10   3        6.75        4.50      2.73 o 
   0  10   3       46.71       46.69      5.03 o 
   1  10   3       39.96       37.41      4.46 o 
   2  10   3       26.08       33.36      4.73 o 
   3  10   3       90.55       87.99      7.37 o 
   4  10   3       43.88       39.30      5.28 o 
   5  10   3      158.82      167.98     16.70 o 
   6  10   3        0.68       12.58      5.55 o 
   7  10   3       18.87       14.92      7.99 o 
   8  10   3       10.84       16.43      5.94 o 
   9  10   3        1.78       -1.31      5.29 o 
  10  10   3        4.24        7.32      5.93 o 
 -10  11   3        1.10       11.85      6.82 o 
  -9  11   3       12.23       15.47      9.06 o 
  -8  11   3       60.03       75.62     10.43 o 
  -7  11   3       20.59       18.26      6.59 o 
  -6  11   3       32.82       41.09      5.91 o 
  -5  11   3        9.61        2.51      3.32 o 
  -4  11   3        1.62        4.29      3.81 o 
  -3  11   3       17.02       14.55      4.43 o 
  -2  11   3       17.40       12.58      4.17 o 
  -1  11   3      109.94      105.78      7.76 o 
   0  11   3       27.42       30.61      4.40 o 
   1  11   3       17.23       15.62      4.12 o 
   2  11   3       10.39        9.01      3.86 o 
   3  11   3       10.88       18.40      5.65 o 
   4  11   3       36.44       42.29      7.77 o 
   5  11   3        5.28        8.29      7.63 o 
   6  11   3       24.11       22.33      5.73 o 
   7  11   3        7.88        5.30      4.87 o 
   8  11   3        1.85        8.23      5.36 o 
   9  11   3        0.59        7.72      6.17 o 
  -9  12   3        5.26       -1.70      6.54 o 
  -8  12   3       22.58       20.78     10.32 o 
  -7  12   3        1.08        0.84      3.88 o 
  -6  12   3        2.38        8.89      7.39 o 
  -5  12   3        0.65       -2.71      4.67 o 
  -4  12   3        0.36        6.52      4.21 o 
  -3  12   3        1.57        2.20      3.30 o 
  -2  12   3        5.05        4.93      3.45 o 
  -1  12   3        1.10        8.44      4.11 o 
   0  12   3        6.53        4.75      2.85 o 
   1  12   3        0.43       -0.63      3.07 o 
   2  12   3        4.66        6.70      3.86 o 
   3  12   3        3.87       12.30      5.60 o 
   4  12   3        3.28        6.16      5.14 o 
   5  12   3        5.21       -2.18      5.60 o 
   6  12   3        1.63        6.38      5.42 o 
   7  12   3        9.13        7.36      5.75 o 
  -7  13   3        6.30       -7.00      7.00 o 
  -6  13   3        5.93        9.13      5.67 o 
  -5  13   3        7.64        8.25      5.18 o 
  -4  13   3        3.51        0.45      4.04 o 
  -3  13   3        2.92        0.09      4.46 o 
  -2  13   3        2.22        1.83      4.16 o 
  -1  13   3       11.91       13.39      4.76 o 
   0  13   3       10.16        0.52      3.24 o 
   1  13   3        2.02        2.21      4.02 o 
   2  13   3        0.54        4.35      5.25 o 
   3  13   3        9.71        8.89      5.57 o 
   4  13   3       15.28       19.47      6.98 o 
   5  13   3        7.45        5.84      5.78 o 
  -4  14   3        2.69        1.43      5.49 o 
  -3  14   3        2.67        1.18      5.65 o 
  -2  14   3        1.63        8.39      5.95 o 
  -1  14   3        2.57       -2.57      5.12 o 
   0  14   3        6.78       15.62     18.86 o 
   1  14   3        6.04       -0.83      6.21 o 
   2  14   3        0.00       -0.04      6.22 o 
 -16   0   4        1.63        4.86      8.26 o 
 -15   0   4        0.45        3.41      6.10 o 
 -14   0   4        2.04        2.86      4.17 o 
 -13   0   4       12.62       17.23      5.18 o 
 -12   0   4      103.85       83.48      9.23 o 
 -11   0   4       22.94       30.18      6.35 o 
 -10   0   4       79.20       91.57      9.81 o 
  -9   0   4      128.90      133.40     10.35 o 
  -8   0   4      468.32      469.75     22.67 o 
  -7   0   4        4.36        4.77      4.13 o 
  -6   0   4      788.02      997.10     39.21 o 
  -5   0   4     1707.95     1787.88     63.27 o 
  -4   0   4     1409.05     1378.18    100.95 o 
  -3   0   4      178.51      175.40      5.74 o 
  -2   0   4     8117.99     8436.26    280.80 o 
  -1   0   4       44.36       33.29      2.10 o 
   0   0   4     5990.13     5066.32    194.55 o 
   1   0   4      933.41      970.39     27.87 o 
   2   0   4     3531.74     3438.10    114.87 o 
   3   0   4     2425.13     2647.78    105.11 o 
   4   0   4      338.26      380.56     13.69 o 
   5   0   4       12.78       11.00      2.19 o 
   6   0   4      151.18      138.92      7.58 o 
   7   0   4       87.59       86.83      7.06 o 
   8   0   4       72.75       75.41      7.28 o 
   9   0   4       65.44       52.92      6.97 o 
  10   0   4      111.56      110.73     10.03 o 
  11   0   4       44.95       34.49     12.93 o 
  12   0   4       17.55       16.89      8.62 o 
  13   0   4        3.83        9.34      9.70 o 
  14   0   4        5.02       42.39     18.68 o 
 -16   1   4        5.78        7.48      5.10 o 
 -15   1   4       19.92       24.82      6.48 o 
 -14   1   4        3.47       11.71      3.97 o 
 -13   1   4        0.23        0.08      2.24 o 
 -12   1   4       22.28       21.22      4.45 o 
 -11   1   4      309.68      295.42     15.78 o 
 -10   1   4      144.03      146.30      8.55 o 
  -9   1   4       47.96       41.82      5.06 o 
  -8   1   4       59.52       68.04      4.49 o 
  -7   1   4       68.97       81.19      4.78 o 
  -6   1   4     1192.97     1279.49     39.62 o 
  -5   1   4      118.60      122.78      7.39 o 
  -4   1   4     1093.09     1058.43     24.97 o 
  -3   1   4     7873.17     7283.24    167.24 o 
  -2   1   4     3549.16     3449.87    104.21 o 
  -1   1   4       63.28       60.64      3.15 o 
   0   1   4    11067.86    11130.74    278.76 o 
   1   1   4     7065.02     6399.48    198.66 o 
   2   1   4      905.80      902.62     22.08 o 
   3   1   4       50.20       44.32      1.77 o 
   4   1   4     1129.89     1242.51     30.14 o 
   5   1   4       50.45       54.07      2.60 o 
   6   1   4        3.12        3.86      1.46 o 
   7   1   4      104.04      106.81      6.32 o 
   8   1   4      327.34      316.11     12.61 o 
   9   1   4       18.71       23.75      3.14 o 
  10   1   4       41.17       44.88      5.36 o 
  11   1   4       26.43       28.13      4.66 o 
  12   1   4        8.39        4.40      3.72 o 
  13   1   4       36.56       28.66      9.67 o 
  14   1   4        0.14        0.08      5.70 o 
 -16   2   4        5.36        7.51      8.28 o 
 -15   2   4        0.19        1.91      3.56 o 
 -14   2   4        2.55        0.14      3.05 o 
 -13   2   4       24.42       17.08      3.50 o 
 -12   2   4        5.07        7.69      3.57 o 
 -11   2   4       50.72       42.30      4.14 o 
 -10   2   4       26.89       30.67      3.57 o 
  -9   2   4        6.09        5.67      3.88 o 
  -8   2   4       42.14       50.65      4.26 o 
  -7   2   4       62.12       64.26      3.69 o 
  -6   2   4     1257.08     1344.27     46.27 o 
  -5   2   4     2057.23     1939.97     47.44 o 
  -4   2   4      295.60      308.09      6.56 o 
  -3   2   4      172.78      168.60      6.38 o 
  -2   2   4     4728.04     4481.75    125.42 o 
  -1   2   4     3984.93     4035.23     81.50 o 
   0   2   4     2939.63     2921.87     66.40 o 
   1   2   4      175.90      168.98      5.66 o 
   2   2   4      658.55      703.39     19.29 o 
   3   2   4     2549.73     2806.54     91.39 o 
   4   2   4      225.42      229.24      8.55 o 
   5   2   4      161.59      193.98     12.11 o 
   6   2   4      109.39      121.34     10.82 o 
   7   2   4       17.30       10.81      2.66 o 
   8   2   4      113.26      108.56      7.19 o 
   9   2   4       12.65       12.03      4.15 o 
  10   2   4      110.09      101.77      7.99 o 
  11   2   4       22.17       23.41      4.40 o 
  12   2   4        1.29       -2.17      2.96 o 
  13   2   4        9.20       15.64      6.70 o 
  14   2   4       12.47       15.15      7.50 o 
 -15   3   4       10.79       15.58      7.67 o 
 -14   3   4       26.00       17.67      4.52 o 
 -13   3   4        2.33        2.76      2.92 o 
 -12   3   4        4.09        4.52      3.22 o 
 -11   3   4       22.93       21.26      3.92 o 
 -10   3   4       14.97       19.25      2.86 o 
  -9   3   4        6.33        6.00      2.09 o 
  -8   3   4       25.10       27.74      2.63 o 
  -7   3   4      216.52      218.17      7.61 o 
  -6   3   4     1263.74     1309.00     36.73 o 
  -5   3   4      195.72      212.58      7.24 o 
  -4   3   4     1117.08     1110.63     24.66 o 
  -3   3   4     1038.28     1060.12     20.86 o 
  -2   3   4     2384.06     2703.36     70.57 o 
  -1   3   4      237.41      226.76      5.84 o 
   0   3   4     1308.22     1358.86     31.55 o 
   1   3   4       66.56       66.67      5.25 o 
   2   3   4      597.07      631.74     18.68 o 
   3   3   4        7.22        6.31      1.95 o 
   4   3   4      740.58      781.63     46.93 o 
   5   3   4      441.62      452.64     20.38 o 
   6   3   4       13.12       17.89      3.78 o 
   7   3   4       37.70       46.80      5.66 o 
   8   3   4       24.53       32.45      5.32 o 
   9   3   4       26.05       22.37      3.46 o 
  10   3   4       29.27       41.48      5.05 o 
  11   3   4        6.14        6.29      5.55 o 
  12   3   4       18.53       23.68      6.37 o 
  13   3   4        9.62       12.84      6.22 o 
  14   3   4        2.52        2.79      5.91 o 
 -15   4   4        1.64        1.08      7.28 o 
 -14   4   4       16.24       16.02      4.40 o 
 -13   4   4       76.55       81.51      8.36 o 
 -12   4   4        7.10        7.95      3.28 o 
 -11   4   4       16.69       15.21      5.78 o 
 -10   4   4       19.38       19.19      4.77 o 
  -9   4   4       37.83       36.89      6.83 o 
  -8   4   4      102.92      105.87      8.04 o 
  -7   4   4        8.87       10.23      1.94 o 
  -6   4   4      208.58      205.59      7.22 o 
  -5   4   4      995.29      964.58     35.99 o 
  -4   4   4      177.92      181.65      5.07 o 
  -3   4   4       36.87       37.05      1.79 o 
  -2   4   4      781.73      760.36     18.12 o 
  -1   4   4     1537.44     1784.26     54.45 o 
   0   4   4      209.10      210.61      6.14 o 
   1   4   4      230.91      241.68      6.67 o 
   2   4   4      504.07      537.20     15.34 o 
   3   4   4      555.16      573.51     23.50 o 
   4   4   4      133.61      128.76      6.21 o 
   5   4   4        9.05       14.57      2.72 o 
   6   4   4       31.51       36.27      3.57 o 
   7   4   4      131.17      129.05     10.73 o 
   8   4   4        7.38       13.89      3.14 o 
   9   4   4       42.91       44.60      5.68 o 
  10   4   4       29.19       31.15     10.63 o 
  11   4   4        6.42       -2.76      3.66 o 
  12   4   4       14.50       20.68      6.07 o 
  13   4   4        0.05        6.31      5.48 o 
 -15   5   4       19.30       30.61      9.74 o 
 -14   5   4        9.12        8.48      4.99 o 
 -13   5   4        0.86        6.13      3.59 o 
 -12   5   4       42.63       44.44      6.26 o 
 -11   5   4       23.70       22.48      4.55 o 
 -10   5   4       26.89       34.71      6.59 o 
  -9   5   4       82.07       86.29      6.52 o 
  -8   5   4      122.12      124.63      7.80 o 
  -7   5   4      852.63      837.24     33.69 o 
  -6   5   4       36.51       39.48      4.64 o 
  -5   5   4      259.02      251.77     15.09 o 
  -4   5   4      149.51      150.25      4.80 o 
  -3   5   4      302.35      314.33     10.01 o 
  -2   5   4      826.47      841.83     32.01 o 
  -1   5   4      102.52       99.13      4.31 o 
   0   5   4     1516.15     1379.99    146.03 o 
   1   5   4       32.26       30.55      2.52 o 
   2   5   4      218.18      190.47      6.00 o 
   3   5   4       86.46       88.08      3.66 o 
   4   5   4       73.70       60.97      4.49 o 
   5   5   4      526.99      565.08     22.90 o 
   6   5   4       70.43       76.41      9.83 o 
   7   5   4       17.45       23.30      3.14 o 
   8   5   4       65.84       54.40      6.64 o 
   9   5   4       24.37       26.56      5.33 o 
  10   5   4        9.42       18.60      5.95 o 
  11   5   4        1.13        7.97      5.29 o 
  12   5   4        1.03        2.83      5.08 o 
  13   5   4        2.05        5.55      5.24 o 
 -14   6   4        3.35       20.38      9.88 o 
 -13   6   4        0.61        2.90      3.83 o 
 -12   6   4       30.72       30.94      5.08 o 
 -11   6   4       68.80       66.95      7.66 o 
 -10   6   4       17.67       15.71      3.39 o 
  -9   6   4       68.51       71.84      6.47 o 
  -8   6   4      226.65      218.91     18.92 o 
  -7   6   4      116.18      104.16      7.22 o 
  -6   6   4      596.49      571.59     22.95 o 
  -5   6   4       18.94       24.11      3.42 o 
  -4   6   4       28.95       28.64      2.65 o 
  -3   6   4      135.85      145.12      6.64 o 
  -2   6   4      226.90      195.43      7.16 o 
  -1   6   4      181.29      168.99      6.61 o 
   0   6   4      369.64      405.45     19.24 o 
   1   6   4       13.20       16.16      2.19 o 
   2   6   4      109.12       98.01      5.69 o 
   3   6   4      291.62      276.67      8.92 o 
   4   6   4       54.95       61.95      4.31 o 
   5   6   4      110.29      100.67      5.98 o 
   6   6   4       71.66       65.68      4.81 o 
   7   6   4       76.62       82.44      8.82 o 
   8   6   4       14.41       19.96      6.74 o 
   9   6   4       54.88       59.49      7.90 o 
  10   6   4       18.40       28.56     12.13 o 
  11   6   4        5.95        2.38      3.86 o 
  12   6   4        5.99        2.68      4.37 o 
 -14   7   4        0.49       -3.49      6.65 o 
 -13   7   4        1.33       -2.28      4.86 o 
 -12   7   4        4.29        5.64      4.19 o 
 -11   7   4       34.35       41.72      6.26 o 
 -10   7   4       17.01       27.71      4.77 o 
  -9   7   4       89.69       91.22      8.58 o 
  -8   7   4       24.15       25.03      3.79 o 
  -7   7   4      222.01      177.68     10.28 o 
  -6   7   4       54.20       58.61      5.59 o 
  -5   7   4      332.23      351.71     16.51 o 
  -4   7   4       50.35       44.52      2.82 o 
  -3   7   4       93.06       79.67      6.75 o 
  -2   7   4       20.64       28.61      2.87 o 
  -1   7   4       97.56       91.06      6.13 o 
   0   7   4       21.43       23.26      2.85 o 
   1   7   4      138.10      136.03      6.70 o 
   2   7   4      129.27      135.22      6.59 o 
   3   7   4       91.94       80.72      4.36 o 
   4   7   4      295.12      282.94     12.65 o 
   5   7   4        4.48       10.44      3.02 o 
   6   7   4       24.69       28.91      5.92 o 
   7   7   4       23.67       31.59      5.74 o 
   8   7   4        8.19        3.11      3.79 o 
   9   7   4       19.69       11.35      6.49 o 
  10   7   4       11.70        7.36      4.58 o 
  11   7   4        2.07        2.77      4.51 o 
  12   7   4        0.44        2.50      4.87 o 
 -13   8   4        0.27       -3.23      5.60 o 
 -12   8   4        1.52        3.26      4.74 o 
 -11   8   4        7.77        8.86      4.34 o 
 -10   8   4        3.15        6.74      3.81 o 
  -9   8   4        3.69       10.94      3.69 o 
  -8   8   4       17.29       24.21      4.10 o 
  -7   8   4        4.51       -0.06      2.62 o 
  -6   8   4      209.44      192.06     11.93 o 
  -5   8   4       42.02       53.01      6.05 o 
  -4   8   4        0.34        5.55      3.98 o 
  -3   8   4      138.32      133.64      6.23 o 
  -2   8   4       78.08       83.70      6.09 o 
  -1   8   4       64.00       58.57      5.68 o 
   0   8   4       80.88       79.78      5.45 o 
   1   8   4       60.59       64.91      5.99 o 
   2   8   4      109.32       95.60      6.29 o 
   3   8   4      318.83      298.95     12.57 o 
   4   8   4       23.03       26.14      4.34 o 
   5   8   4      112.48      112.36     10.28 o 
   6   8   4       16.63       16.64      4.99 o 
   7   8   4        9.39       12.80      4.80 o 
   8   8   4        2.74        5.79      7.57 o 
   9   8   4       11.51        7.62      4.73 o 
  10   8   4        3.06        5.88      4.65 o 
  11   8   4        2.39        6.22      5.02 o 
 -12   9   4        3.39       -6.16      6.16 o 
 -11   9   4        0.79        1.20      3.18 o 
 -10   9   4       10.55        4.22      4.24 o 
  -9   9   4        0.35       -2.34      4.00 o 
  -8   9   4       29.19       29.57      6.37 o 
  -7   9   4       83.44       82.80      7.57 o 
  -6   9   4       54.54       51.46      6.24 o 
  -5   9   4      132.42      140.77      9.68 o 
  -4   9   4        8.56       12.39      3.40 o 
  -3   9   4       93.09       74.04     10.54 o 
  -2   9   4       44.69       48.68      5.30 o 
  -1   9   4        1.38        2.23      2.72 o 
   0   9   4       56.87       52.14      4.92 o 
   1   9   4      107.71      104.23      8.03 o 
   2   9   4       98.21       87.41      6.49 o 
   3   9   4      125.46      128.24      7.23 o 
   4   9   4       19.72       20.16      5.13 o 
   5   9   4       17.42       12.76      4.38 o 
   6   9   4       35.23       45.45      7.24 o 
   7   9   4       35.28       47.71      7.62 o 
   8   9   4       10.85       15.78      4.99 o 
   9   9   4        5.27        3.09      4.62 o 
  10   9   4        4.94        3.89      4.29 o 
 -11  10   4        4.37       17.41      7.75 o 
 -10  10   4       27.60       34.31      9.81 o 
  -9  10   4        3.23        0.97      4.66 o 
  -8  10   4        0.55        0.23      3.41 o 
  -7  10   4       11.78       12.80      4.59 o 
  -6  10   4       22.30       27.81      5.07 o 
  -5  10   4        7.35       16.58      6.11 o 
  -4  10   4       59.75       51.81      7.11 o 
  -3  10   4       26.39       26.68      5.60 o 
  -2  10   4       24.57       36.02      5.30 o 
  -1  10   4       10.65       18.29      4.36 o 
   0  10   4       24.53       27.11      3.81 o 
   1  10   4       13.04       18.16      3.67 o 
   2  10   4       42.53       44.03      4.49 o 
   3  10   4        4.44        0.41      4.38 o 
   4  10   4        9.18       19.94      5.64 o 
   5  10   4       26.66       19.93      9.18 o 
   6  10   4        0.62        5.73      4.73 o 
   7  10   4       25.73       32.15      6.77 o 
   8  10   4       17.03       15.83      5.80 o 
   9  10   4        7.23        5.41      4.81 o 
 -10  11   4        2.20       13.54      7.86 o 
  -9  11   4        9.45       16.11      6.57 o 
  -8  11   4       26.89       29.14      7.12 o 
  -7  11   4       52.79       60.59      9.61 o 
  -6  11   4        5.73        9.22      4.60 o 
  -5  11   4       10.51       12.68      7.60 o 
  -4  11   4       10.51        1.00      3.78 o 
  -3  11   4       14.03       16.98      3.98 o 
  -2  11   4       13.65       15.67      4.28 o 
  -1  11   4        9.87       10.84      3.03 o 
   0  11   4       15.22       10.89      3.89 o 
   1  11   4       15.75       24.80      4.14 o 
   2  11   4       15.86       16.15      5.37 o 
   3  11   4       31.13       36.84      6.37 o 
   4  11   4        5.36        7.12      4.34 o 
   5  11   4       35.84       43.60      8.41 o 
   6  11   4       38.20       35.26      7.33 o 
   7  11   4        2.20        0.88      4.06 o 
   8  11   4        1.04       -4.28      5.55 o 
  -9  12   4        4.38       -4.07      6.20 o 
  -8  12   4       12.50       16.12      7.18 o 
  -7  12   4       26.36       11.87      5.59 o 
  -6  12   4       36.73       31.58      8.40 o 
  -5  12   4        0.49        9.80      5.87 o 
  -4  12   4       11.97       13.94      5.44 o 
  -3  12   4       19.05       17.14      5.40 o 
  -2  12   4        1.94        1.18      3.00 o 
  -1  12   4        7.45       11.97      6.24 o 
   0  12   4        5.39        5.61      3.07 o 
   1  12   4       17.31       14.98      4.98 o 
   2  12   4        0.89       -3.74      4.58 o 
   3  12   4        5.47        1.54      4.16 o 
   4  12   4        2.02       -1.90      4.23 o 
   5  12   4        4.04        4.31      5.28 o 
   6  12   4        5.49       19.64      6.97 o 
   7  12   4        2.20        8.74      6.57 o 
  -7  13   4        5.22        5.41      6.32 o 
  -6  13   4        7.87        4.42      5.85 o 
  -5  13   4       14.25       15.98      7.08 o 
  -4  13   4       12.26       10.16      5.92 o 
  -3  13   4        0.83       -4.57      4.57 o 
  -2  13   4       12.30        5.75      4.75 o 
  -1  13   4       22.39       14.92      6.13 o 
   0  13   4       17.10       16.78      6.37 o 
   1  13   4        8.21        5.35      5.48 o 
   2  13   4       17.95       17.08      6.18 o 
   3  13   4        4.67        8.77      6.12 o 
   4  13   4        1.98        1.50      5.95 o 
   5  13   4        3.51        2.78      5.85 o 
  -3  14   4        9.89       20.16      8.59 o 
  -2  14   4        0.44       -3.50      6.22 o 
  -1  14   4        2.79        2.47      6.38 o 
   0  14   4        0.80        5.48      7.31 o 
   1  14   4        0.83        0.18      6.70 o 
 -16   0   5       13.57        9.21      7.34 o 
 -15   0   5        0.00       -2.87      6.08 o 
 -14   0   5        5.43        3.34      5.95 o 
 -13   0   5       37.16       35.86      6.44 o 
 -12   0   5        7.63       15.88      6.67 o 
 -11   0   5        4.11        8.08      4.95 o 
 -10   0   5      993.03     1045.61     62.05 o 
  -9   0   5      401.57      374.07     20.81 o 
  -8   0   5      267.71      290.97     18.62 o 
  -7   0   5       11.25       11.94      3.62 o 
  -6   0   5        0.40        4.68      5.76 o 
  -5   0   5       34.66       37.43      3.54 o 
  -4   0   5       74.87       77.45      3.49 o 
  -3   0   5       55.21       58.90      3.08 o 
  -2   0   5      450.93      383.80     12.12 o 
  -1   0   5     1406.12     1268.97     39.15 o 
   0   0   5        8.49       10.88      1.99 o 
   1   0   5      498.23      496.87     16.02 o 
   2   0   5        0.11        4.81      3.08 o 
   3   0   5        0.92        2.75      3.27 o 
   4   0   5        9.62       11.41      2.08 o 
   5   0   5      366.36      373.38     15.86 o 
   6   0   5      280.68      279.44     16.40 o 
   7   0   5        0.00        0.20      2.02 o 
   8   0   5       41.47       34.66      5.87 o 
   9   0   5      123.44      111.29      9.67 o 
  10   0   5        1.83        0.33      8.08 o 
  11   0   5        0.11        0.54      4.57 o 
  12   0   5        0.00       -3.59      7.90 o 
  13   0   5        2.03        3.53     11.32 o 
 -16   1   5       12.54        6.87      6.70 o 
 -15   1   5       28.06       29.05      5.95 o 
 -14   1   5       11.23       12.78      4.11 o 
 -13   1   5        3.58       14.51      5.46 o 
 -12   1   5       16.73       20.90      3.56 o 
 -11   1   5      201.41      196.85     10.55 o 
 -10   1   5      456.49      470.80     19.33 o 
  -9   1   5        0.32        6.97      4.31 o 
  -8   1   5      238.52      262.01     10.41 o 
  -7   1   5      214.27      218.00      7.65 o 
  -6   1   5       89.51       90.71      4.18 o 
  -5   1   5      176.18      162.03      4.47 o 
  -4   1   5     1951.60     2038.51     46.38 o 
  -3   1   5      826.24      878.96     17.79 o 
  -2   1   5      474.86      471.32      9.60 o 
  -1   1   5       14.63       14.27      1.81 o 
   0   1   5     3468.40     3504.33     85.71 o 
   1   1   5     3455.29     3358.07    116.33 o 
   2   1   5       46.51       44.80      2.27 o 
   3   1   5      101.05      102.81      4.70 o 
   4   1   5      409.00      432.62     14.59 o 
   5   1   5      393.26      430.29     13.54 o 
   6   1   5      107.12      100.08      4.11 o 
   7   1   5       59.09       58.84      4.24 o 
   8   1   5      972.23      958.78     47.63 o 
   9   1   5       70.96       71.54      6.17 o 
  10   1   5       11.39       15.46      3.83 o 
  11   1   5       21.08       18.81      4.56 o 
  12   1   5      149.01      147.11     24.37 o 
  13   1   5        4.64        0.64      4.37 o 
 -16   2   5       36.88       46.16     12.10 o 
 -15   2   5        5.27        3.54      3.87 o 
 -14   2   5        2.94        0.12      2.83 o 
 -13   2   5       49.26       43.87      5.25 o 
 -12   2   5       54.69       57.11      5.19 o 
 -11   2   5        0.80        5.27      3.39 o 
 -10   2   5      185.96      195.67     11.05 o 
  -9   2   5      147.63      146.26      7.58 o 
  -8   2   5       17.38       25.17      3.04 o 
  -7   2   5        4.70       16.45      4.73 o 
  -6   2   5      263.74      276.04     11.35 o 
  -5   2   5      327.56      338.11      9.77 o 
  -4   2   5      136.04      133.39      5.00 o 
  -3   2   5      171.42      164.70      9.33 o 
  -2   2   5     1018.99      947.55     38.29 o 
  -1   2   5      670.29      623.29     19.27 o 
   0   2   5      236.53      246.41      5.94 o 
   1   2   5      351.18      362.69     15.16 o 
   2   2   5       49.33       58.51      1.58 o 
   3   2   5      827.45      904.97     29.08 o 
   4   2   5       87.31       95.98      6.21 o 
   5   2   5       64.45       79.47      4.58 o 
   6   2   5       90.32       79.00      5.93 o 
   7   2   5       75.51       69.00      5.39 o 
   8   2   5      161.25      155.54      9.93 o 
   9   2   5       16.72       22.06      3.74 o 
  10   2   5      106.95      102.85      7.96 o 
  11   2   5       10.61       18.19      3.84 o 
  12   2   5        4.36        3.84      5.30 o 
  13   2   5        6.65       13.64      8.29 o 
 -16   3   5       15.95       15.07      7.87 o 
 -15   3   5       69.65       75.78     10.58 o 
 -14   3   5        8.31        4.59      3.96 o 
 -13   3   5        1.29       -3.17      3.17 o 
 -12   3   5       21.84       18.97      4.07 o 
 -11   3   5      126.92      117.97     10.33 o 
 -10   3   5        3.01        5.93      3.80 o 
  -9   3   5        7.29       10.07      2.52 o 
  -8   3   5       18.25       20.16      2.45 o 
  -7   3   5       61.74       65.74      3.49 o 
  -6   3   5        2.63        2.59      2.17 o 
  -5   3   5      599.67      624.73     15.07 o 
  -4   3   5      632.71      640.56     19.82 o 
  -3   3   5     3050.35     3074.05     99.38 o 
  -2   3   5      174.41      167.05      6.51 o 
  -1   3   5      468.35      461.18     15.56 o 
   0   3   5      819.94      841.73     20.63 o 
   1   3   5     1076.82     1121.10     29.25 o 
   2   3   5       86.87       94.47      4.76 o 
   3   3   5      439.59      434.52     15.17 o 
   4   3   5       43.18       45.92      4.26 o 
   5   3   5       83.32       83.21     10.58 o 
   6   3   5       10.99       24.15      5.05 o 
   7   3   5       55.76       57.04      4.97 o 
   8   3   5       29.74       24.95      3.94 o 
   9   3   5       63.17       67.65     10.40 o 
  10   3   5        5.41        6.59      4.14 o 
  11   3   5        6.37       11.08      4.96 o 
  12   3   5       87.61       93.42     13.08 o 
  13   3   5       23.50       33.48      8.84 o 
 -15   4   5        2.10       -2.69      4.48 o 
 -14   4   5       14.68        8.31      4.14 o 
 -13   4   5       24.00       34.33      5.22 o 
 -12   4   5       37.37       39.42      8.24 o 
 -11   4   5       18.97       18.07      3.58 o 
 -10   4   5      131.91      128.71      8.49 o 
  -9   4   5      113.66      114.27      7.46 o 
  -8   4   5       67.79       66.96      6.13 o 
  -7   4   5      175.56      160.99      6.61 o 
  -6   4   5       38.63       37.20      2.78 o 
  -5   4   5      649.82      661.64     16.53 o 
  -4   4   5      508.61      553.01     12.71 o 
  -3   4   5      156.91      152.34      6.50 o 
  -2   4   5      163.36      176.54      4.66 o 
  -1   4   5       43.13       47.37      2.43 o 
   0   4   5      401.47      425.03     11.90 o 
   1   4   5      212.61      229.01      9.50 o 
   2   4   5     2286.55     2280.67     57.53 o 
   3   4   5      367.63      361.13     15.38 o 
   4   4   5       67.05       67.11      5.76 o 
   5   4   5      200.15      198.85     17.01 o 
   6   4   5       22.02       18.03      3.03 o 
   7   4   5      127.90      131.48      7.91 o 
   8   4   5        0.10        2.09      2.63 o 
   9   4   5       35.54       33.63      4.41 o 
  10   4   5      124.48      128.39     11.85 o 
  11   4   5       25.75       36.41      6.27 o 
  12   4   5        2.47        6.11      4.36 o 
  13   4   5        3.06        6.06      5.95 o 
 -15   5   5       36.86       37.68     10.51 o 
 -14   5   5        6.13        2.49      4.81 o 
 -13   5   5        3.55        5.75      3.97 o 
 -12   5   5        7.83        6.49      3.34 o 
 -11   5   5      102.82       86.22      7.29 o 
 -10   5   5      350.29      352.94     18.40 o 
  -9   5   5       37.36       37.05      4.23 o 
  -8   5   5       22.26       23.20      3.18 o 
  -7   5   5      146.67      124.92      6.34 o 
  -6   5   5      223.63      228.50      9.26 o 
  -5   5   5       20.82       20.22      2.94 o 
  -4   5   5       54.58       60.18      2.69 o 
  -3   5   5       22.20       24.55      1.79 o 
  -2   5   5      190.34      191.67      5.93 o 
  -1   5   5      134.23      129.85      7.57 o 
   0   5   5       44.21       44.74      2.78 o 
   1   5   5      316.86      299.93      9.13 o 
   2   5   5      255.48      258.27     12.48 o 
   3   5   5      498.73      501.21     19.12 o 
   4   5   5      691.07      686.37     32.30 o 
   5   5   5       40.75       39.02      4.58 o 
   6   5   5       19.98       19.71      3.48 o 
   7   5   5       57.23       64.97      5.33 o 
   8   5   5      147.76      146.87     10.43 o 
   9   5   5       71.47       78.71      9.18 o 
  10   5   5        1.79        8.05      4.48 o 
  11   5   5        2.77        7.15      4.22 o 
  12   5   5       14.92       23.22      8.03 o 
 -14   6   5        5.10       10.32      7.55 o 
 -13   6   5        2.78        2.12      4.14 o 
 -12   6   5        3.54        3.73      4.12 o 
 -11   6   5        0.03       -2.71      3.46 o 
 -10   6   5       74.28       78.42      9.69 o 
  -9   6   5       89.58       84.56      6.65 o 
  -8   6   5      224.79      203.84     10.74 o 
  -7   6   5       21.92       20.97      4.01 o 
  -6   6   5      389.19      385.41     16.97 o 
  -5   6   5       63.84       62.83      4.42 o 
  -4   6   5      113.76      115.18      5.48 o 
  -3   6   5       59.35       60.10      3.28 o 
  -2   6   5      149.37      153.95      6.53 o 
  -1   6   5      212.39      205.18      8.61 o 
   0   6   5      170.28      207.43     10.68 o 
   1   6   5       25.81       30.17      2.77 o 
   2   6   5       31.08       29.26      2.47 o 
   3   6   5      321.71      316.17     16.53 o 
   4   6   5       44.10       43.50      8.55 o 
   5   6   5      266.77      255.60     12.53 o 
   6   6   5       61.24       59.12      5.77 o 
   7   6   5       86.46       96.58      9.44 o 
   8   6   5      111.58      100.50     10.31 o 
   9   6   5       10.63       11.31      5.25 o 
  10   6   5        1.80       -0.10      3.40 o 
  11   6   5        0.98        8.48      7.36 o 
  12   6   5        0.52        2.65      4.74 o 
 -14   7   5        3.46        4.64      6.58 o 
 -13   7   5        2.36       -1.54      3.76 o 
 -12   7   5        4.67        4.91      4.69 o 
 -11   7   5       42.02       50.32      7.57 o 
 -10   7   5      100.88      101.18     10.97 o 
  -9   7   5       11.29       13.55      4.66 o 
  -8   7   5        3.33        0.11      2.63 o 
  -7   7   5       23.92       26.06      3.73 o 
  -6   7   5       70.16       54.97      4.70 o 
  -5   7   5      220.88      207.88     10.16 o 
  -4   7   5      266.44      258.62      9.14 o 
  -3   7   5       33.88       34.90      2.96 o 
  -2   7   5      235.30      239.25      9.32 o 
  -1   7   5       34.38       37.63      3.41 o 
   0   7   5       31.12       31.94      4.23 o 
   1   7   5      213.47      193.21      8.45 o 
   2   7   5      280.62      282.61     11.69 o 
   3   7   5      136.63      122.66      7.75 o 
   4   7   5       99.22       98.76      6.71 o 
   5   7   5       12.31       15.46      3.38 o 
   6   7   5      126.17      103.08      9.95 o 
   7   7   5       25.10       33.58      6.17 o 
   8   7   5       58.98       48.17      7.07 o 
   9   7   5        6.80       19.56      6.02 o 
  10   7   5        2.08       11.89      5.66 o 
  11   7   5        1.62        4.18      4.95 o 
 -13   8   5        1.91       17.52     13.27 o 
 -12   8   5        5.74        1.32      3.71 o 
 -11   8   5        1.07        2.08      3.68 o 
 -10   8   5       17.18       33.42      8.04 o 
  -9   8   5       26.52       32.39      6.62 o 
  -8   8   5        6.11        8.98      4.91 o 
  -7   8   5        7.11        4.69      5.81 o 
  -6   8   5      179.84      195.03     11.45 o 
  -5   8   5       28.50       25.28      4.51 o 
  -4   8   5      140.76      125.07      6.10 o 
  -3   8   5       75.95       66.33      4.47 o 
  -2   8   5       90.50       81.35      6.77 o 
  -1   8   5      118.91      106.27      6.60 o 
   0   8   5       23.13       25.22      4.86 o 
   1   8   5      165.52      169.60      9.59 o 
   2   8   5      304.42      299.71     12.59 o 
   3   8   5      418.81      391.32     18.96 o 
   4   8   5       17.45       21.15      3.70 o 
   5   8   5       16.64       16.70      6.02 o 
   6   8   5        0.55       10.84      7.16 o 
   7   8   5       20.32       20.66      5.58 o 
   8   8   5       44.09       44.70      7.47 o 
   9   8   5        1.15       11.72      4.73 o 
  10   8   5        6.12       11.47      9.84 o 
  11   8   5        1.93       -2.62      5.16 o 
 -12   9   5        0.41       -1.55      5.00 o 
 -11   9   5       22.84       16.88      7.00 o 
 -10   9   5       22.88       27.87      6.70 o 
  -9   9   5        2.21        4.19      4.33 o 
  -8   9   5       21.94       27.01      5.90 o 
  -7   9   5       14.64       15.48      4.69 o 
  -6   9   5       59.27       50.15      7.46 o 
  -5   9   5      279.29      243.91     13.61 o 
  -4   9   5        0.22        0.48      2.60 o 
  -3   9   5       73.37       63.97      7.44 o 
  -2   9   5       85.86       80.48      5.89 o 
  -1   9   5       40.08       43.57      5.50 o 
   0   9   5       22.78       21.06      3.60 o 
   1   9   5       69.80       62.30      4.83 o 
   2   9   5        3.79        1.64      2.10 o 
   3   9   5      410.86      362.52     18.55 o 
   4   9   5       74.17       87.37      9.35 o 
   5   9   5       13.13       17.98      5.08 o 
   6   9   5       22.32       38.07      7.03 o 
   7   9   5        0.11        1.17      3.48 o 
   8   9   5       24.14       34.69      7.07 o 
   9   9   5        1.46        1.36      4.76 o 
  10   9   5        2.06        2.70      4.47 o 
 -11  10   5       15.98       12.89      8.18 o 
 -10  10   5       14.99       21.97      6.90 o 
  -9  10   5       23.76       31.54      7.39 o 
  -8  10   5        6.14       17.35      6.36 o 
  -7  10   5       55.79       60.24      8.17 o 
  -6  10   5       31.93       34.95      6.65 o 
  -5  10   5       14.18       19.12      5.22 o 
  -4  10   5       12.48       17.01      6.98 o 
  -3  10   5       58.52       52.10      6.18 o 
  -2  10   5       51.67       47.41      7.07 o 
  -1  10   5       23.46       25.79      3.58 o 
   0  10   5       34.81       37.69      4.79 o 
   1  10   5       55.14       56.01      6.56 o 
   2  10   5      122.66      124.67      8.57 o 
   3  10   5       17.03       22.77      4.91 o 
   4  10   5        9.53        6.14      7.26 o 
   5  10   5        6.62        9.26      5.23 o 
   6  10   5       13.17       12.57      5.79 o 
   7  10   5       51.25       61.48      9.88 o 
   8  10   5        9.73       19.68      7.08 o 
   9  10   5        5.53        8.55      5.34 o 
 -10  11   5       21.82       20.59      8.94 o 
  -9  11   5       36.05       34.35      8.28 o 
  -8  11   5        7.46        4.29      5.96 o 
  -7  11   5        6.70       14.75      5.06 o 
  -6  11   5       13.46       18.98      6.30 o 
  -5  11   5        7.55        8.08      4.44 o 
  -4  11   5        0.72       -4.54      4.54 o 
  -3  11   5       29.64       34.49      7.16 o 
  -2  11   5        6.94        8.17      4.52 o 
  -1  11   5        5.24        9.24      3.55 o 
   0  11   5        6.41        5.79      3.40 o 
   1  11   5       55.70       55.10      6.48 o 
   2  11   5       11.37       10.95      4.38 o 
   3  11   5       64.97       56.80      7.87 o 
   4  11   5       33.79       48.98     11.87 o 
   5  11   5        1.79        3.35      4.65 o 
   6  11   5       13.65       12.14      5.85 o 
   7  11   5        0.16       12.20      7.16 o 
   8  11   5        2.48        4.66      5.44 o 
  -9  12   5        2.13       13.23     10.70 o 
  -8  12   5       28.35       47.68      9.32 o 
  -7  12   5        5.40        7.78      5.35 o 
  -6  12   5       13.29       13.90      5.73 o 
  -5  12   5        9.24       12.81      5.34 o 
  -4  12   5       11.01        3.87      5.94 o 
  -3  12   5       11.62       19.20      6.34 o 
  -2  12   5        4.39        7.49      5.07 o 
  -1  12   5       11.51       15.86      4.94 o 
   0  12   5        4.34        4.78      3.59 o 
   1  12   5        9.20       19.84      5.51 o 
   2  12   5       22.32       23.24      7.83 o 
   3  12   5       19.90       32.48      7.07 o 
   4  12   5       13.25       12.51      5.95 o 
   5  12   5       16.75       13.81      6.40 o 
   6  12   5        1.48        7.25      7.55 o 
  -6  13   5        6.53        7.93      5.56 o 
  -5  13   5       13.51       16.11      8.23 o 
  -4  13   5        5.70        4.25      5.52 o 
  -3  13   5        3.23        6.98      6.27 o 
  -2  13   5       17.34       31.34      8.89 o 
  -1  13   5       15.95       12.98      6.79 o 
   0  13   5        5.13        5.44      7.06 o 
   1  13   5        2.11        5.79      8.62 o 
   2  13   5        2.57        2.81      4.64 o 
   3  13   5       19.15       30.69      8.75 o 
   4  13   5       12.81       10.07      8.02 o 
 -16   0   6        0.29       14.01     13.65 o 
 -15   0   6        3.20        7.49      5.77 o 
 -14   0   6        0.56        0.26      3.58 o 
 -13   0   6        0.61       12.96      6.08 o 
 -12   0   6        0.10        0.31      4.31 o 
 -11   0   6       46.82       37.39      6.68 o 
 -10   0   6        1.46        4.90      3.22 o 
  -9   0   6      136.78      135.14     10.15 o 
  -8   0   6        3.12        8.87      2.96 o 
  -7   0   6       12.67       14.37      3.01 o 
  -6   0   6       18.93       13.02      2.26 o 
  -5   0   6      587.99      652.34     24.16 o 
  -4   0   6      178.64      178.66      6.78 o 
  -3   0   6        7.47       10.85      1.79 o 
  -2   0   6     2881.72     2969.51    103.52 o 
  -1   0   6      436.13      473.65     16.47 o 
   0   0   6       38.94       28.87      4.49 o 
   1   0   6     1768.17     1852.75     96.60 o 
   2   0   6     1830.47     1942.91     74.45 o 
   3   0   6        7.99        3.79      2.16 o 
   4   0   6        0.90       -1.56      1.56 o 
   5   0   6       96.17       91.94      5.79 o 
   6   0   6      808.69      749.64     34.75 o 
   7   0   6       82.62       85.85      6.95 o 
   8   0   6       74.94       74.50      6.90 o 
   9   0   6       63.92       56.34      8.70 o 
  10   0   6        2.84        1.35      4.45 o 
  11   0   6        0.14       -3.77      5.33 o 
  12   0   6        3.02        7.54      6.35 o 
  13   0   6        1.33       20.12     15.09 o 
 -16   1   6        0.13        4.52      5.26 o 
 -15   1   6       32.46       38.47      5.45 o 
 -14   1   6       12.85       13.05      5.09 o 
 -13   1   6        2.24       11.06      3.22 o 
 -12   1   6       10.81       14.45      3.40 o 
 -11   1   6      235.93      218.57     11.27 o 
 -10   1   6      122.18      121.41      7.26 o 
  -9   1   6       92.61       85.23      5.79 o 
  -8   1   6       19.64       22.69      2.66 o 
  -7   1   6       76.03       77.50      3.52 o 
  -6   1   6       11.95       10.53      1.89 o 
  -5   1   6      496.36      503.45     14.10 o 
  -4   1   6      989.06      965.93     22.02 o 
  -3   1   6     1920.03     2058.36     62.36 o 
  -2   1   6      134.57      140.54      3.95 o 
  -1   1   6      363.39      347.33      9.07 o 
   0   1   6     3284.13     3394.49     90.55 o 
   1   1   6      119.69      120.68      4.54 o 
   2   1   6       11.33       15.09      1.47 o 
   3   1   6       55.29       51.35      3.27 o 
   4   1   6      190.58      190.27      6.21 o 
   5   1   6       28.63       29.96      2.99 o 
   6   1   6       26.84       23.69      2.39 o 
   7   1   6      184.10      193.00      9.91 o 
   8   1   6      605.52      566.25     26.44 o 
   9   1   6        5.71        5.97      2.86 o 
  10   1   6        3.20        2.67      2.85 o 
  11   1   6        0.87        8.96      3.89 o 
  12   1   6        9.66        9.37      4.93 o 
  13   1   6        1.66       10.70      7.77 o 
 -16   2   6        4.59       14.58      6.23 o 
 -15   2   6        2.25        3.52      8.59 o 
 -14   2   6        0.02       -2.43      3.60 o 
 -13   2   6        1.24        4.63      2.86 o 
 -12   2   6        3.09        3.00      4.15 o 
 -11   2   6       21.91       22.17      3.30 o 
 -10   2   6       92.29       91.00      6.01 o 
  -9   2   6       35.22       33.25      4.58 o 
  -8   2   6        0.60        8.67      2.91 o 
  -7   2   6       81.22       82.14      5.09 o 
  -6   2   6       58.85       49.92      2.58 o 
  -5   2   6     2707.28     2680.58     77.79 o 
  -4   2   6       22.76       22.53      2.27 o 
  -3   2   6     2078.98     2239.82     70.78 o 
  -2   2   6      972.21      912.19     21.79 o 
  -1   2   6      803.89      803.20     20.83 o 
   0   2   6      191.08      204.01      6.38 o 
   1   2   6      176.18      166.93      7.77 o 
   2   2   6     3489.65     3963.25    142.69 o 
   3   2   6       53.48       51.62      4.36 o 
   4   2   6       22.69       26.88      3.22 o 
   5   2   6      158.80      184.88      9.01 o 
   6   2   6       13.80       19.08      3.24 o 
   7   2   6        1.98        2.23      2.76 o 
   8   2   6       36.60       35.90      4.63 o 
   9   2   6        7.38        6.31      3.02 o 
  10   2   6        0.05        5.64      4.13 o 
  11   2   6        5.30        6.57      7.31 o 
  12   2   6        8.63       11.32      5.72 o 
  13   2   6        2.61       -6.11      6.86 o 
 -15   3   6       34.84       43.28      8.39 o 
 -14   3   6        1.87        3.03      4.06 o 
 -13   3   6        0.31        1.27      2.51 o 
 -12   3   6       17.04       23.76      4.60 o 
 -11   3   6       82.51       72.32      5.23 o 
 -10   3   6       12.06       14.27      5.34 o 
  -9   3   6        9.02       12.56      2.36 o 
  -8   3   6       59.13       55.14      3.45 o 
  -7   3   6      197.19      190.26      6.53 o 
  -6   3   6      134.93      131.02      7.84 o 
  -5   3   6      606.70      639.92     27.63 o 
  -4   3   6      567.38      585.30     23.86 o 
  -3   3   6     1965.63     2121.99     71.71 o 
  -2   3   6      202.25      183.05      6.13 o 
  -1   3   6      424.49      380.73     10.41 o 
   0   3   6     2579.50     2648.10     72.82 o 
   1   3   6      218.59      213.57      7.31 o 
   2   3   6       17.82       16.99      2.19 o 
   3   3   6      314.91      325.69     12.65 o 
   4   3   6      275.68      276.86     12.12 o 
   5   3   6       21.60       25.59      3.55 o 
   6   3   6       33.78       40.83      4.37 o 
   7   3   6        5.00        5.68      2.90 o 
   8   3   6       16.15       22.81      4.58 o 
   9   3   6        4.10        9.37      4.74 o 
  10   3   6        5.80        8.39      4.65 o 
  11   3   6       32.35       38.75      8.53 o 
  12   3   6       26.91       33.08      9.11 o 
  13   3   6        3.48       -0.59      5.03 o 
 -15   4   6        0.78        9.16      4.86 o 
 -14   4   6        8.71       18.55      5.23 o 
 -13   4   6        1.40        9.11      4.77 o 
 -12   4   6        5.89        5.73      6.02 o 
 -11   4   6       12.75       10.17      3.40 o 
 -10   4   6        0.27       -2.58      2.58 o 
  -9   4   6      103.36       94.45      6.40 o 
  -8   4   6       64.02       58.64      3.56 o 
  -7   4   6       78.71       75.56      4.78 o 
  -6   4   6       94.10       92.88      7.56 o 
  -5   4   6      471.52      521.97     23.93 o 
  -4   4   6      718.62      746.21     26.38 o 
  -3   4   6      169.77      164.08      9.10 o 
  -2   4   6      197.51      190.34      6.80 o 
  -1   4   6      457.49      443.66     17.04 o 
   0   4   6      129.43      123.09      5.11 o 
   1   4   6      298.49      311.42     11.37 o 
   2   4   6      238.40      259.43     10.89 o 
   3   4   6       35.67       41.42      3.84 o 
   4   4   6       23.28       24.91      3.93 o 
   5   4   6       32.15       37.50      3.84 o 
   6   4   6      128.77      129.28     11.50 o 
   7   4   6        3.03        8.53      4.02 o 
   8   4   6        6.11        1.62      4.04 o 
   9   4   6       12.86        9.32      5.65 o 
  10   4   6        6.87        1.42      3.44 o 
  11   4   6        3.98        2.05      3.87 o 
  12   4   6       11.01       15.44      6.95 o 
 -15   5   6       11.34       -0.29      6.33 o 
 -14   5   6        6.59        2.21      4.50 o 
 -13   5   6        2.36       10.86      9.67 o 
 -12   5   6       23.54       26.58      6.58 o 
 -11   5   6       47.15       38.18      5.99 o 
 -10   5   6       34.46       40.85      6.15 o 
  -9   5   6       58.36       60.76      7.36 o 
  -8   5   6       26.18       25.92      4.78 o 
  -7   5   6       23.69       42.43     10.23 o 
  -6   5   6       34.63       31.47      3.13 o 
  -5   5   6       25.32       23.19      2.94 o 
  -4   5   6       77.61       88.91      5.26 o 
  -3   5   6      130.18      112.87      5.39 o 
  -2   5   6       34.31       41.07      5.00 o 
  -1   5   6       27.83       31.44      5.51 o 
   0   5   6       94.73       96.43      4.28 o 
   1   5   6      141.89      139.58      7.17 o 
   2   5   6       39.79       50.33      4.78 o 
   3   5   6       72.87       76.11      5.29 o 
   4   5   6       69.55       72.85      6.90 o 
   5   5   6       77.85       86.91      7.69 o 
   6   5   6      105.57      119.33      7.79 o 
   7   5   6       16.76       18.36      3.49 o 
   8   5   6       96.40       93.77      7.50 o 
   9   5   6       73.10       70.73      9.97 o 
  10   5   6        1.29        5.29      4.72 o 
  11   5   6        3.19       -3.25      4.03 o 
  12   5   6       20.91       23.56      8.13 o 
 -14   6   6        6.15        3.00      4.48 o 
 -13   6   6        0.81       -0.53      4.62 o 
 -12   6   6        4.32        1.12      4.01 o 
 -11   6   6       25.65       27.75      8.04 o 
 -10   6   6       31.37       32.23      5.88 o 
  -9   6   6      173.41      168.71     13.46 o 
  -8   6   6        7.54       17.85      4.55 o 
  -7   6   6       35.44       31.88      6.27 o 
  -6   6   6      343.09      302.93     19.30 o 
  -5   6   6       82.21       84.13      5.02 o 
  -4   6   6       76.31       62.55      5.33 o 
  -3   6   6      126.93      123.91      4.72 o 
  -2   6   6      157.30      142.99     10.58 o 
  -1   6   6      287.37      262.23     17.85 o 
   0   6   6      264.50      278.67     10.39 o 
   1   6   6       27.83       25.64      2.66 o 
   2   6   6      103.39       87.62      4.66 o 
   3   6   6      184.60      178.59      9.10 o 
   4   6   6       22.42       24.40      4.56 o 
   5   6   6       54.13       48.56      4.52 o 
   6   6   6       81.95       57.29      5.77 o 
   7   6   6       35.47       49.10      7.32 o 
   8   6   6        3.88        7.83      4.19 o 
   9   6   6       21.10       19.37      6.07 o 
  10   6   6        1.86       -1.06      3.85 o 
  11   6   6        3.11        5.99      5.44 o 
 -14   7   6        1.25       12.07      7.78 o 
 -13   7   6        0.72       13.38      8.06 o 
 -12   7   6        2.99       -1.21      3.99 o 
 -11   7   6        7.21       12.14      5.47 o 
 -10   7   6       48.57       42.13      7.38 o 
  -9   7   6       57.92       67.09      8.69 o 
  -8   7   6       60.98       57.97      8.40 o 
  -7   7   6       24.16       31.55      5.79 o 
  -6   7   6      171.72      163.99     12.77 o 
  -5   7   6      415.01      376.61     16.18 o 
  -4   7   6       42.03       39.14      3.32 o 
  -3   7   6       75.35       63.40      4.42 o 
  -2   7   6       56.26       48.03      3.41 o 
  -1   7   6       71.67       63.24      4.06 o 
   0   7   6      231.70      228.52     12.74 o 
   1   7   6      166.38      167.00      7.54 o 
   2   7   6      336.40      310.07     12.25 o 
   3   7   6       63.28       66.26      5.82 o 
   4   7   6       24.06       23.30      3.34 o 
   5   7   6       20.12       21.16      3.37 o 
   6   7   6       50.26       54.04      7.05 o 
   7   7   6       14.54       15.76      4.57 o 
   8   7   6       68.48       72.39      9.38 o 
   9   7   6       14.57       13.61      5.07 o 
  10   7   6        1.08       -1.91      4.06 o 
  11   7   6        7.36       15.51      7.80 o 
 -13   8   6        3.36        7.39      6.29 o 
 -12   8   6        1.78        7.51      5.95 o 
 -11   8   6        3.56       14.83      6.08 o 
 -10   8   6       15.69       21.25      6.11 o 
  -9   8   6       17.25       15.88      6.40 o 
  -8   8   6        2.48        5.59      4.93 o 
  -7   8   6       13.02       10.69      4.41 o 
  -6   8   6       79.58       77.43      8.34 o 
  -5   8   6       60.19       55.69      7.25 o 
  -4   8   6      153.72      147.52      7.01 o 
  -3   8   6       96.83       84.93      7.21 o 
  -2   8   6       26.36       28.66      3.03 o 
  -1   8   6      100.08       94.02      6.79 o 
   0   8   6      241.10      229.48     12.58 o 
   1   8   6       66.21       55.16      4.77 o 
   2   8   6      105.33      102.01      5.80 o 
   3   8   6       97.51       90.97      7.19 o 
   4   8   6       21.56       20.25      3.82 o 
   5   8   6       33.50       38.63      6.32 o 
   6   8   6        1.26       -1.51      3.43 o 
   7   8   6       50.50       56.34      7.71 o 
   8   8   6        9.16        5.13      4.58 o 
   9   8   6        1.95       -4.89      4.89 o 
  10   8   6        1.63        6.33      5.08 o 
 -12   9   6        7.73        8.82      5.24 o 
 -11   9   6        0.17        0.54      4.15 o 
 -10   9   6        0.76        9.98      6.38 o 
  -9   9   6        0.44        8.19      4.63 o 
  -8   9   6       48.39       46.49      7.70 o 
  -7   9   6       89.23       87.87     11.68 o 
  -6   9   6       86.70       78.86      9.19 o 
  -5   9   6       49.97       44.74      6.74 o 
  -4   9   6       41.53       40.38      6.17 o 
  -3   9   6       13.77       22.56      2.95 o 
  -2   9   6       22.63       22.68      3.37 o 
  -1   9   6       11.62       15.77      3.13 o 
   0   9   6       48.14       52.85      6.58 o 
   1   9   6       36.79       37.10      4.01 o 
   2   9   6       14.20       12.08      4.76 o 
   3   9   6      112.93      111.55      8.48 o 
   4   9   6       61.42       71.21      7.80 o 
   5   9   6        3.59        5.53      4.10 o 
   6   9   6        2.94        8.89      5.58 o 
   7   9   6        5.88        0.45      3.66 o 
   8   9   6       11.37        6.66      5.02 o 
   9   9   6        4.05       -1.82      4.30 o 
 -11  10   6       22.92       34.43      9.39 o 
 -10  10   6        8.00       10.31      7.51 o 
  -9  10   6       18.13       34.83     10.01 o 
  -8  10   6       38.91       35.97      7.43 o 
  -7  10   6       29.09       28.94      7.62 o 
  -6  10   6       14.25       14.49      5.03 o 
  -5  10   6       60.85       58.03      8.83 o 
  -4  10   6       62.96       58.75     10.94 o 
  -3  10   6        7.49        5.58      4.40 o 
  -2  10   6        2.85        8.56      3.32 o 
  -1  10   6       12.39       17.84      4.24 o 
   0  10   6       35.15       29.52      4.48 o 
   1  10   6       64.01       62.71      5.90 o 
   2  10   6        5.21        9.53      3.18 o 
   3  10   6        1.34        1.92      4.01 o 
   4  10   6       19.19       28.94      6.63 o 
   5  10   6       20.30       22.77      5.69 o 
   6  10   6        1.60       -3.11      4.09 o 
   7  10   6       45.17       44.78      8.30 o 
   8  10   6       16.37       11.60      5.33 o 
 -10  11   6       17.04       16.13      6.99 o 
  -9  11   6        7.93        6.20      5.05 o 
  -8  11   6        8.54       18.02      7.62 o 
  -7  11   6        3.82        4.06      4.37 o 
  -6  11   6        4.27        6.88      5.26 o 
  -5  11   6       31.12       32.33      6.60 o 
  -4  11   6        1.32        3.54      4.09 o 
  -3  11   6        0.84        7.50      4.80 o 
  -2  11   6        9.18        7.50      4.42 o 
  -1  11   6        2.53        9.80      4.09 o 
   0  11   6       19.04       32.97      4.91 o 
   1  11   6        1.16        9.14      3.40 o 
   2  11   6       47.36       44.92      7.20 o 
   3  11   6        2.27        1.37      3.67 o 
   4  11   6       10.01       10.54      5.26 o 
   5  11   6       14.89       20.69      6.43 o 
   6  11   6        0.67        4.43      4.78 o 
   7  11   6       14.13       11.22      6.36 o 
  -8  12   6       10.93        9.99      6.42 o 
  -7  12   6        9.60       10.08      6.00 o 
  -6  12   6        1.37       -1.64      5.54 o 
  -5  12   6        5.62       11.42      5.36 o 
  -4  12   6        5.54        1.95      5.29 o 
  -3  12   6        1.49        0.70      6.26 o 
  -2  12   6        5.38       13.12      5.48 o 
  -1  12   6       23.19       29.49      7.15 o 
   0  12   6       42.83       44.62      8.65 o 
   1  12   6        0.55        5.68      7.61 o 
   2  12   6        7.93        5.35      4.02 o 
   3  12   6        9.02        4.78      5.68 o 
   4  12   6        9.13       12.62      5.23 o 
   5  12   6        3.63       -0.10      4.77 o 
  -6  13   6       13.19       20.36      7.88 o 
  -5  13   6        8.70       24.12      7.16 o 
  -4  13   6        5.99        9.50      8.03 o 
  -3  13   6        3.53        2.98      4.60 o 
  -2  13   6        6.61        5.82      7.60 o 
  -1  13   6        1.82       -3.81      7.24 o 
   0  13   6        2.31       10.94      9.13 o 
   1  13   6        6.62       14.21     18.14 o 
   2  13   6       15.99        3.21      6.64 o 
   3  13   6        6.57       18.14      9.10 o 
 -16   0   7        0.17       -7.90     12.57 o 
 -15   0   7        0.00       10.06      6.83 o 
 -14   0   7        3.64       -1.01      4.73 o 
 -13   0   7        2.11        0.48      3.28 o 
 -12   0   7       14.20       12.91      4.43 o 
 -11   0   7       15.44       16.03      4.97 o 
 -10   0   7        2.76        6.30      4.79 o 
  -9   0   7      207.36      214.30     12.66 o 
  -8   0   7       18.92       19.79      3.38 o 
  -7   0   7        3.97        3.56      2.08 o 
  -6   0   7        0.01        2.38      2.17 o 
  -5   0   7       29.79       26.30      3.24 o 
  -4   0   7        0.75        1.11      2.80 o 
  -3   0   7       59.75       56.18      3.97 o 
  -2   0   7       72.61       77.21      4.27 o 
  -1   0   7        2.95        1.41      2.34 o 
   0   0   7        0.51        4.31      6.83 o 
   1   0   7       37.40       40.40      3.34 o 
   2   0   7       21.96       21.65      2.92 o 
   3   0   7        8.14       13.44      6.49 o 
   4   0   7        4.68        4.40      3.42 o 
   5   0   7       45.51       40.79      4.62 o 
   6   0   7      228.60      215.66     16.40 o 
   7   0   7      112.78      106.11     13.11 o 
   8   0   7       10.97       16.48      9.70 o 
   9   0   7       30.98       34.94     17.78 o 
  10   0   7        8.60       10.52      6.83 o 
  11   0   7        4.51        7.38     13.83 o 
  12   0   7        0.00        5.66      6.04 o 
 -16   1   7        5.73       12.86      8.02 o 
 -15   1   7        5.33        3.89      4.10 o 
 -14   1   7        1.71        6.31      3.72 o 
 -13   1   7        2.03       -1.00      2.46 o 
 -12   1   7       43.76       40.41      4.69 o 
 -11   1   7      160.46      162.14      9.43 o 
 -10   1   7       14.27       17.95      3.10 o 
  -9   1   7       34.13       41.14      3.71 o 
  -8   1   7       21.90       19.42      2.22 o 
  -7   1   7       46.03       40.05      3.64 o 
  -6   1   7        5.86        2.46      1.79 o 
  -5   1   7      651.18      685.27     17.34 o 
  -4   1   7      273.20      296.47      7.74 o 
  -3   1   7       33.64       36.69      3.04 o 
  -2   1   7       12.36       13.81      1.48 o 
  -1   1   7      292.96      272.62      8.26 o 
   0   1   7       74.26       81.27      3.31 o 
   1   1   7      682.09      713.48     19.14 o 
   2   1   7       72.93       72.61      3.57 o 
   3   1   7       76.96       70.33      4.17 o 
   4   1   7       27.34       21.82      1.86 o 
   5   1   7       69.52       71.01      4.85 o 
   6   1   7      188.67      187.01     10.24 o 
   7   1   7      198.60      186.11     10.22 o 
   8   1   7       65.77       57.55      5.19 o 
   9   1   7       20.20       21.48      4.75 o 
  10   1   7       10.60       12.24      4.61 o 
  11   1   7       28.28       35.19      6.89 o 
  12   1   7       13.97        9.02      5.78 o 
 -16   2   7        3.44        9.37      7.31 o 
 -15   2   7        5.07       -0.13      3.40 o 
 -14   2   7        2.61        4.99      4.12 o 
 -13   2   7        1.02        1.33      2.73 o 
 -12   2   7        1.52        7.53      5.96 o 
 -11   2   7        2.71       12.68      3.89 o 
 -10   2   7       88.69       88.48      6.52 o 
  -9   2   7       84.14       77.44      5.12 o 
  -8   2   7       19.98       19.82      2.09 o 
  -7   2   7       15.38       16.29      1.98 o 
  -6   2   7      444.07      403.57     10.38 o 
  -5   2   7      776.47      742.76     33.11 o 
  -4   2   7      168.72      182.42      7.68 o 
  -3   2   7      469.07      422.24     11.82 o 
  -2   2   7      119.15      120.13      3.62 o 
  -1   2   7      285.57      261.12      8.18 o 
   0   2   7       51.50       55.00      2.69 o 
   1   2   7     1618.23     1628.21     44.38 o 
   2   2   7      223.50      214.94      6.45 o 
   3   2   7       27.70       27.25      2.89 o 
   4   2   7        3.78        6.19      1.93 o 
   5   2   7        1.02        5.23      4.01 o 
   6   2   7       16.92       24.84      3.97 o 
   7   2   7       68.56       87.00      7.44 o 
   8   2   7       30.79       33.81      4.52 o 
   9   2   7       56.48       44.88      5.42 o 
  10   2   7        6.46       17.81      4.80 o 
  11   2   7        3.90        1.89      3.30 o 
  12   2   7        1.65        2.03      6.83 o 
 -15   3   7        7.70        5.62      4.39 o 
 -14   3   7        0.27        3.53      3.99 o 
 -13   3   7        8.13       18.15      8.35 o 
 -12   3   7        3.34        8.60      5.50 o 
 -11   3   7      101.11      113.66      7.07 o 
 -10   3   7        7.26        8.94      2.35 o 
  -9   3   7       18.42       28.20      4.58 o 
  -8   3   7       21.52       24.41      3.08 o 
  -7   3   7        8.52       11.83      3.45 o 
  -6   3   7      141.08      137.38      9.35 o 
  -5   3   7      444.47      419.01     30.64 o 
  -4   3   7     1489.89     1575.19     56.78 o 
  -3   3   7      797.63      851.18     29.03 o 
  -2   3   7       34.49       36.59      2.38 o 
  -1   3   7      298.07      271.30     13.87 o 
   0   3   7     1665.03     1681.53     51.34 o 
   1   3   7      498.66      498.49     14.76 o 
   2   3   7       20.98       22.38      3.34 o 
   3   3   7       13.20       11.18      2.41 o 
   4   3   7       47.06       47.89      4.16 o 
   5   3   7       21.24       23.88      3.20 o 
   6   3   7       63.35       57.77      5.32 o 
   7   3   7      168.12      171.41     10.59 o 
   8   3   7       66.58       63.72      6.09 o 
   9   3   7       28.68       29.48      4.86 o 
  10   3   7        1.52        4.20      5.44 o 
  11   3   7       26.51       33.09      8.25 o 
  12   3   7       76.68       98.92     14.62 o 
 -15   4   7        1.63        6.30      4.62 o 
 -14   4   7        3.72       10.63      7.78 o 
 -13   4   7        1.73       -1.29      3.78 o 
 -12   4   7       20.76       27.68      6.64 o 
 -11   4   7       16.40       16.67      4.62 o 
 -10   4   7       41.47       41.38      6.48 o 
  -9   4   7       40.21       44.54      4.78 o 
  -8   4   7        4.70        9.98      4.75 o 
  -7   4   7       55.62       48.14      4.63 o 
  -6   4   7       21.19       21.58      2.90 o 
  -5   4   7      684.95      768.60     29.79 o 
  -4   4   7      122.92      113.90      6.22 o 
  -3   4   7      608.36      608.36     22.42 o 
  -2   4   7      553.50      573.14     20.66 o 
  -1   4   7      321.66      312.37      9.35 o 
   0   4   7      135.87      135.12      5.14 o 
   1   4   7      603.47      600.05     19.00 o 
   2   4   7      156.80      153.43      7.22 o 
   3   4   7       74.60       75.41      6.71 o 
   4   4   7       21.56       23.29      3.82 o 
   5   4   7        6.00        3.84      3.60 o 
   6   4   7        4.27        4.60      3.46 o 
   7   4   7       68.94       57.03      5.77 o 
   8   4   7        5.03        3.92      2.91 o 
   9   4   7       11.79       14.27      3.48 o 
  10   4   7        9.82       15.13      4.85 o 
  11   4   7        1.93       -4.68      4.98 o 
  12   4   7        2.01        1.10      4.91 o 
 -15   5   7        5.98        3.19      4.82 o 
 -14   5   7        1.29        2.48      4.27 o 
 -13   5   7        0.89       -1.62      3.74 o 
 -12   5   7       53.42       64.99      8.98 o 
 -11   5   7      189.23      207.02     16.31 o 
 -10   5   7      189.99      169.65     13.57 o 
  -9   5   7       36.68       36.96      7.00 o 
  -8   5   7       23.52       17.05      3.43 o 
  -7   5   7       86.24       82.82      5.31 o 
  -6   5   7       45.94       44.51      4.03 o 
  -5   5   7       30.77       31.78      4.58 o 
  -4   5   7      325.72      350.80     15.06 o 
  -3   5   7       28.23       33.97      3.60 o 
  -2   5   7        2.48        4.90      1.73 o 
  -1   5   7       29.80       30.91      5.14 o 
   0   5   7       15.33       21.82      2.56 o 
   1   5   7       70.07       76.82      6.51 o 
   2   5   7       61.24       59.77      4.82 o 
   3   5   7       14.53       16.22      3.95 o 
   4   5   7        3.30        1.07      2.16 o 
   5   5   7       29.51       30.98      4.84 o 
   6   5   7       35.42       41.52      6.06 o 
   7   5   7      240.95      249.26     17.73 o 
   8   5   7       18.15       34.69      5.11 o 
   9   5   7       10.90       10.51      4.87 o 
  10   5   7        3.14        5.45      4.86 o 
  11   5   7        0.79        4.83      5.79 o 
 -14   6   7        1.87        5.38      4.78 o 
 -13   6   7        0.55       -2.12      4.82 o 
 -12   6   7       10.17        5.96      4.44 o 
 -11   6   7       13.84       20.26      5.64 o 
 -10   6   7        7.36       15.76      5.48 o 
  -9   6   7       52.40       44.66      6.76 o 
  -8   6   7       19.62       30.54      5.56 o 
  -7   6   7        2.70        0.05      4.90 o 
  -6   6   7      124.14      112.98      8.57 o 
  -5   6   7      104.57      110.65      6.95 o 
  -4   6   7       94.85       88.60      6.32 o 
  -3   6   7       27.85       34.02      4.08 o 
  -2   6   7       48.62       48.13      3.24 o 
  -1   6   7        4.48        4.90      2.24 o 
   0   6   7       95.81       96.74      5.19 o 
   1   6   7      272.08      269.49     12.22 o 
   2   6   7      226.07      202.52     10.46 o 
   3   6   7       32.56       34.45      4.34 o 
   4   6   7       59.77       54.01      5.38 o 
   5   6   7      167.27      180.87     11.11 o 
   6   6   7      108.35      104.03      9.78 o 
   7   6   7       10.48        9.80      5.47 o 
   8   6   7        0.57        3.71      4.46 o 
   9   6   7        1.31        9.70      4.86 o 
  10   6   7        1.10       10.42      5.19 o 
  11   6   7        2.48       -2.84      5.56 o 
 -14   7   7        1.73        6.47      7.99 o 
 -13   7   7        0.71        4.59      4.76 o 
 -12   7   7       12.66       12.76      5.32 o 
 -11   7   7       55.76       68.24      8.81 o 
 -10   7   7       11.60        9.86      5.70 o 
  -9   7   7       37.00       44.59      6.95 o 
  -8   7   7       26.58       37.89      6.43 o 
  -7   7   7       30.20       37.06     12.03 o 
  -6   7   7       89.25       86.58      9.12 o 
  -5   7   7      333.91      332.29     15.61 o 
  -4   7   7      124.15      111.25      7.39 o 
  -3   7   7       98.08       94.59      6.99 o 
  -2   7   7       11.55       12.79      1.94 o 
  -1   7   7       72.32       60.80      4.61 o 
   0   7   7      121.68      115.05      6.22 o 
   1   7   7      664.26      648.68     26.83 o 
   2   7   7       17.35       20.15      4.10 o 
   3   7   7        8.43        9.96      3.81 o 
   4   7   7       62.34       50.67      4.81 o 
   5   7   7        0.76       -1.89      2.27 o 
   6   7   7       20.16       19.14      4.75 o 
   7   7   7       73.71       68.83     11.56 o 
   8   7   7       32.42       32.49      6.70 o 
   9   7   7        4.14       -0.73      4.27 o 
  10   7   7        4.92       18.51      8.61 o 
 -13   8   7        0.40        2.49      4.51 o 
 -12   8   7        0.11        0.49      3.61 o 
 -11   8   7       10.23        9.83      4.94 o 
 -10   8   7       20.25       25.74      6.41 o 
  -9   8   7        2.91        4.35      4.27 o 
  -8   8   7        8.31       11.20      4.86 o 
  -7   8   7        5.50       12.40      5.54 o 
  -6   8   7        7.98        8.54      7.62 o 
  -5   8   7       18.21       12.89      3.55 o 
  -4   8   7       51.12       53.96      5.39 o 
  -3   8   7       13.50       13.23      3.50 o 
  -2   8   7       54.16       41.92      4.40 o 
  -1   8   7        1.88        7.24      3.26 o 
   0   8   7       22.08       27.59      3.19 o 
   1   8   7        8.27        6.24      3.28 o 
   2   8   7       27.49       32.58      6.22 o 
   3   8   7        0.47        1.85      2.53 o 
   4   8   7       11.97       18.99      4.46 o 
   5   8   7        6.28       -0.26      3.00 o 
   6   8   7       29.43       43.14      9.39 o 
   7   8   7        8.28       21.06      5.62 o 
   8   8   7        5.18       12.32      8.17 o 
   9   8   7        1.18        1.73      3.99 o 
  10   8   7        3.78        3.80      4.75 o 
 -12   9   7       10.85       12.09      6.22 o 
 -11   9   7       13.90       23.48     10.46 o 
 -10   9   7       15.04       23.46      7.26 o 
  -9   9   7        7.17        8.47      4.73 o 
  -8   9   7        4.59        2.09      3.69 o 
  -7   9   7       13.76       15.67      5.52 o 
  -6   9   7        7.87       14.84      8.92 o 
  -5   9   7       55.34       56.06      8.24 o 
  -4   9   7       62.03       48.79      6.98 o 
  -3   9   7      153.41      130.69      8.90 o 
  -2   9   7        5.18        9.32      3.73 o 
  -1   9   7       62.29       44.98      3.92 o 
   0   9   7       69.02       69.39      5.35 o 
   1   9   7       79.87       81.08      6.44 o 
   2   9   7       43.54       40.15      5.10 o 
   3   9   7       20.66       20.57      4.19 o 
   4   9   7        0.50        5.54      3.58 o 
   5   9   7        1.45        7.89      4.35 o 
   6   9   7       11.88       17.09      4.96 o 
   7   9   7       11.48       12.83      5.10 o 
   8   9   7        6.60        3.49      5.03 o 
   9   9   7        1.35        8.60      5.17 o 
 -11  10   7        0.59        5.21      7.54 o 
 -10  10   7        0.04        9.82      6.02 o 
  -9  10   7       14.67       30.21     11.67 o 
  -8  10   7        5.70        3.48      6.84 o 
  -7  10   7       31.56       40.49      7.58 o 
  -6  10   7        6.40       13.35      5.47 o 
  -5  10   7        5.43        9.31      4.69 o 
  -4  10   7       35.21       45.82      7.44 o 
  -3  10   7        9.13       13.54      3.45 o 
  -2  10   7       46.99       49.79      5.99 o 
  -1  10   7       14.37       17.79      5.30 o 
   0  10   7       56.39       58.01      5.65 o 
   1  10   7       67.08       64.55      6.25 o 
   2  10   7       53.72       53.09      5.68 o 
   3  10   7       50.98       55.63      7.24 o 
   4  10   7       20.29       24.06      6.74 o 
   5  10   7        1.11       -2.04      4.18 o 
   6  10   7        7.26        9.71      5.04 o 
   7  10   7        3.89       10.70      5.37 o 
   8  10   7        1.47       -1.48      4.22 o 
 -10  11   7        9.98       12.39      7.10 o 
  -9  11   7        3.22        6.63      5.34 o 
  -8  11   7        7.08        4.83      4.56 o 
  -7  11   7        3.60        2.32      4.22 o 
  -6  11   7        8.76       12.01      5.36 o 
  -5  11   7        6.61        3.51      5.13 o 
  -4  11   7        3.68       -1.37      3.90 o 
  -3  11   7        8.76       16.89      4.97 o 
  -2  11   7        0.47        3.77      5.04 o 
  -1  11   7       13.43       18.66      4.84 o 
   0  11   7       23.98       32.06      6.52 o 
   1  11   7        5.34        9.84      3.41 o 
   2  11   7       35.27       34.36      6.98 o 
   3  11   7        1.99       10.24      7.52 o 
   4  11   7        5.77       -0.24      5.81 o 
   5  11   7        0.66        2.33      5.13 o 
   6  11   7       38.25       46.87      8.28 o 
  -8  12   7        1.67        5.40      4.79 o 
  -7  12   7        5.73        1.87      5.81 o 
  -6  12   7        6.59       12.47      6.87 o 
  -5  12   7        1.46       13.72      7.47 o 
  -4  12   7        1.97       19.92      8.60 o 
  -3  12   7        7.16       15.38      5.75 o 
  -2  12   7       14.70       15.43     10.94 o 
  -1  12   7       11.94       13.83      8.76 o 
   0  12   7       15.63       20.61      9.79 o 
   1  12   7        6.39       -1.18      5.52 o 
   2  12   7        5.73       -2.78      8.74 o 
   3  12   7       12.85       13.87      9.52 o 
   4  12   7       14.20       18.04      9.67 o 
  -5  13   7        1.44        0.21      5.86 o 
  -4  13   7        2.93        6.04      5.47 o 
  -3  13   7        3.70       -5.04      5.93 o 
  -2  13   7       12.37       14.68     14.91 o 
  -1  13   7        9.86       11.53      8.70 o 
   0  13   7       12.45       13.55     18.50 o 
   1  13   7        3.73        4.61     13.83 o 
   2  13   7       12.48        3.12      7.71 o 
 -16   0   8        3.10       15.09     11.86 o 
 -15   0   8        1.76        4.67     11.14 o 
 -14   0   8        3.92        5.82      4.15 o 
 -13   0   8        1.80        2.42      3.91 o 
 -12   0   8        8.07        5.93      3.69 o 
 -11   0   8        3.50        4.70      5.92 o 
 -10   0   8      514.13      480.30     27.63 o 
  -9   0   8       19.02       17.79      5.63 o 
  -8   0   8       10.14       11.18      3.40 o 
  -7   0   8      583.48      549.67     24.24 o 
  -6   0   8      290.04      281.48     12.97 o 
  -5   0   8        1.43        7.13      3.03 o 
  -4   0   8      160.64      170.43      9.77 o 
  -3   0   8      428.78      473.15     19.22 o 
  -2   0   8      843.10      800.06     31.07 o 
  -1   0   8       48.37       49.79      3.73 o 
   0   0   8      135.65      132.81     10.06 o 
   1   0   8      132.75      129.70      6.94 o 
   2   0   8      688.86      714.51     32.49 o 
   3   0   8      100.51       91.07      5.93 o 
   4   0   8        7.35       12.65      4.08 o 
   5   0   8       53.11       63.96      5.65 o 
   6   0   8      533.31      518.51     42.88 o 
   7   0   8       79.96       75.02     11.05 o 
   8   0   8       36.08       28.89      6.80 o 
   9   0   8        0.00       -2.51      6.47 o 
  10   0   8       11.69        4.14      6.19 o 
  11   0   8        0.02        1.15      4.75 o 
  12   0   8        2.78       -6.98      6.98 o 
 -16   1   8       18.74       32.57     10.74 o 
 -15   1   8        3.46        0.23      6.04 o 
 -14   1   8        1.77        6.94      4.01 o 
 -13   1   8        5.37        4.25      2.51 o 
 -12   1   8        3.41        7.16      2.66 o 
 -11   1   8      116.77      111.11      6.62 o 
 -10   1   8        0.96       -2.17      2.17 o 
  -9   1   8       45.62       48.59      3.85 o 
  -8   1   8      126.16      116.39      7.90 o 
  -7   1   8       83.88       73.39      3.58 o 
  -6   1   8       97.19       98.19      4.11 o 
  -5   1   8      205.62      211.84      6.45 o 
  -4   1   8      416.10      391.07     11.31 o 
  -3   1   8       82.19       84.26      3.46 o 
  -2   1   8       95.58       83.83      3.40 o 
  -1   1   8      121.89      120.46      6.70 o 
   0   1   8     1157.66     1158.27     39.95 o 
   1   1   8      316.44      333.70     10.37 o 
   2   1   8       82.23       79.82      4.31 o 
   3   1   8       57.93       52.97      2.91 o 
   4   1   8        1.39        0.57      1.31 o 
   5   1   8       52.71       51.68      4.46 o 
   6   1   8      385.06      355.85     16.85 o 
   7   1   8        6.75        4.81      2.68 o 
   8   1   8        1.92        6.91      3.63 o 
   9   1   8        0.63        1.71      3.30 o 
  10   1   8        5.44       10.77      4.54 o 
  11   1   8       10.18       17.91      7.00 o 
  12   1   8        9.10        8.96      6.34 o 
 -16   2   8        1.22        3.09      6.59 o 
 -15   2   8        0.02       10.85      5.16 o 
 -14   2   8       14.28       21.51      6.26 o 
 -13   2   8        4.94        5.14      4.10 o 
 -12   2   8        0.40       -2.87      2.99 o 
 -11   2   8       28.65       35.13      4.77 o 
 -10   2   8      287.49      247.87     20.25 o 
  -9   2   8       87.41       77.01      4.18 o 
  -8   2   8       13.05       12.58      3.35 o 
  -7   2   8      110.26      105.35      4.51 o 
  -6   2   8     1241.43     1213.42     48.91 o 
  -5   2   8      714.06      750.10     27.88 o 
  -4   2   8      126.14      124.34      6.42 o 
  -3   2   8      147.88      138.67      4.19 o 
  -2   2   8       70.11       62.12      2.84 o 
  -1   2   8      154.91      146.53      6.83 o 
   0   2   8       62.11       62.71      3.28 o 
   1   2   8     2915.85     2972.03     93.05 o 
   2   2   8      730.98      694.80     26.48 o 
   3   2   8       25.58       27.64      3.00 o 
   4   2   8        6.40        2.17      2.64 o 
   5   2   8      122.02      107.53      6.60 o 
   6   2   8      211.95      197.83     11.17 o 
   7   2   8       11.19        8.95      2.87 o 
   8   2   8       13.86       15.89      4.37 o 
   9   2   8        0.81        3.92      3.68 o 
  10   2   8        0.76        0.26      3.66 o 
  11   2   8        7.70       21.80      7.70 o 
  12   2   8       10.62        1.01      4.69 o 
 -15   3   8        2.88       -1.81      3.84 o 
 -14   3   8        1.22        1.16      3.24 o 
 -13   3   8        4.26       10.93      4.37 o 
 -12   3   8       47.54       49.52      7.10 o 
 -11   3   8       17.59       17.75      4.06 o 
 -10   3   8       42.21       40.99      5.04 o 
  -9   3   8       22.09       23.40      5.35 o 
  -8   3   8       48.04       49.28      5.82 o 
  -7   3   8       11.28        4.57      2.87 o 
  -6   3   8      144.89      128.25      7.33 o 
  -5   3   8     1264.75     1173.27     50.09 o 
  -4   3   8       63.27       65.73      4.85 o 
  -3   3   8       67.36       64.05      4.15 o 
  -2   3   8       48.28       43.40      3.60 o 
  -1   3   8      385.04      373.63     11.20 o 
   0   3   8      174.37      170.47      6.72 o 
   1   3   8      383.29      350.57     23.94 o 
   2   3   8       79.30       69.82      4.95 o 
   3   3   8       16.84       21.79      3.83 o 
   4   3   8        7.21       10.31      2.87 o 
   5   3   8       39.02       44.32      4.84 o 
   6   3   8       43.65       45.66      4.87 o 
   7   3   8       61.32       54.56      6.71 o 
   8   3   8        9.33        9.78      3.56 o 
   9   3   8        1.25       12.29      3.80 o 
  10   3   8        5.52        4.54      4.15 o 
  11   3   8       25.95       30.85      6.79 o 
 -15   4   8        1.78        2.60      4.60 o 
 -14   4   8        0.18        4.54      7.50 o 
 -13   4   8       13.49       10.52      6.12 o 
 -12   4   8        6.42        8.85      6.43 o 
 -11   4   8       12.75       18.69      4.94 o 
 -10   4   8      154.73      159.70     10.09 o 
  -9   4   8       21.36       20.72      3.64 o 
  -8   4   8        9.49        7.48      4.11 o 
  -7   4   8       28.98       33.65      4.20 o 
  -6   4   8      220.02      221.83     14.09 o 
  -5   4   8       23.40       17.30      3.16 o 
  -4   4   8       87.48      103.80      6.50 o 
  -3   4   8       19.55       20.00      2.98 o 
  -2   4   8       37.34       30.21      2.94 o 
  -1   4   8       98.44       95.16      4.32 o 
   0   4   8      114.41      121.32      4.91 o 
   1   4   8       73.58       65.89      4.66 o 
   2   4   8       45.92       78.84     15.39 o 
   3   4   8        3.55        6.89      2.78 o 
   4   4   8        0.82       -1.59      2.82 o 
   5   4   8        3.40       12.45      4.14 o 
   6   4   8       19.94       33.32      7.16 o 
   7   4   8       55.28       68.68      6.62 o 
   8   4   8        3.27       -0.20      2.65 o 
   9   4   8        1.28       -2.34      3.06 o 
  10   4   8        1.50       13.39      9.00 o 
  11   4   8        0.29       -5.35      5.72 o 
 -15   5   8        3.47        3.16      4.37 o 
 -14   5   8        1.45       -2.75      4.90 o 
 -13   5   8        5.26        5.35      5.44 o 
 -12   5   8       26.45       28.55      6.40 o 
 -11   5   8       68.74       60.90     10.27 o 
 -10   5   8       19.26       24.48      8.14 o 
  -9   5   8        5.28       15.20      5.29 o 
  -8   5   8      110.55       91.58      8.27 o 
  -7   5   8       10.46       12.97      4.46 o 
  -6   5   8      235.75      224.25     12.15 o 
  -5   5   8      178.94      186.72     10.08 o 
  -4   5   8       11.50        8.78      3.32 o 
  -3   5   8       52.74       69.01      5.24 o 
  -2   5   8       55.41       62.20      5.39 o 
  -1   5   8      140.65      141.33      5.75 o 
   0   5   8       31.06       26.71      2.55 o 
   1   5   8      123.06      111.85      8.95 o 
   2   5   8      145.28      134.03      7.78 o 
   3   5   8       63.93       63.34      5.09 o 
   4   5   8       23.73       28.82      4.28 o 
   5   5   8      127.95      123.76      8.29 o 
   6   5   8       92.88       94.60      7.69 o 
   7   5   8       77.55       94.52      7.96 o 
   8   5   8       33.09       32.87      5.04 o 
   9   5   8        3.55        7.99      4.88 o 
  10   5   8        4.80       15.32      7.01 o 
  11   5   8        9.00       11.75      6.80 o 
 -14   6   8        0.14       -4.64      4.64 o 
 -13   6   8        2.57        4.57      4.64 o 
 -12   6   8        6.92        5.85      3.94 o 
 -11   6   8       23.62       28.96      6.34 o 
 -10   6   8        5.06       16.65      8.67 o 
  -9   6   8       41.49       31.46      6.06 o 
  -8   6   8       11.62       22.89      5.06 o 
  -7   6   8      171.32      152.74     14.82 o 
  -6   6   8       39.73       40.92      4.23 o 
  -5   6   8       29.26       26.77      3.97 o 
  -4   6   8      356.07      334.63     16.16 o 
  -3   6   8       57.29       54.93      5.06 o 
  -2   6   8      105.24      105.73      7.47 o 
  -1   6   8      169.20      150.39      7.52 o 
   0   6   8      227.23      213.58      8.67 o 
   1   6   8      130.37      122.53      8.85 o 
   2   6   8      220.81      203.71     11.15 o 
   3   6   8       26.27       31.26      4.36 o 
   4   6   8        5.03        3.56      3.63 o 
   5   6   8       18.98       15.70      3.76 o 
   6   6   8        5.49       12.91      4.73 o 
   7   6   8       97.95       90.77      9.71 o 
   8   6   8        2.87        1.62      3.76 o 
   9   6   8        2.25       -1.48      3.89 o 
  10   6   8        4.55       22.80     14.02 o 
 -13   7   8        4.85        8.27      5.06 o 
 -12   7   8        8.11       10.43      5.70 o 
 -11   7   8        0.73        1.61      4.12 o 
 -10   7   8       19.25       17.28      5.95 o 
  -9   7   8        4.93       16.26      7.44 o 
  -8   7   8       45.46       64.78      9.49 o 
  -7   7   8       55.64       64.74      7.76 o 
  -6   7   8      124.50      112.63      7.48 o 
  -5   7   8       61.36       62.44      5.57 o 
  -4   7   8       15.66       21.70      6.91 o 
  -3   7   8        2.40        0.53      2.24 o 
  -2   7   8       20.14       17.39      3.84 o 
  -1   7   8       31.54       28.03      4.45 o 
   0   7   8       86.43       86.74      5.37 o 
   1   7   8       53.89       58.09      6.53 o 
   2   7   8        9.93        4.01      2.48 o 
   3   7   8       16.87       21.65      4.03 o 
   4   7   8       19.89       24.00      4.77 o 
   5   7   8        4.27        3.10      2.89 o 
   6   7   8       72.94       63.74      6.55 o 
   7   7   8       13.73       13.02      5.13 o 
   8   7   8        8.36        7.80      4.51 o 
   9   7   8        3.17        5.34      4.50 o 
  10   7   8        0.96       -2.12      5.44 o 
 -13   8   8        1.92        9.01      5.48 o 
 -12   8   8        0.59       -3.06      5.15 o 
 -11   8   8       22.71       25.18      7.45 o 
 -10   8   8        0.03        3.54      5.51 o 
  -9   8   8       25.93       32.01      8.77 o 
  -8   8   8       35.48       50.81      7.75 o 
  -7   8   8       20.47       21.78      5.47 o 
  -6   8   8       70.76       75.31      8.87 o 
  -5   8   8       12.04       11.87      3.24 o 
  -4   8   8       27.78       30.26      4.21 o 
  -3   8   8       36.37       34.75      4.57 o 
  -2   8   8       11.95       12.81      3.51 o 
  -1   8   8       57.05       61.19      4.50 o 
   0   8   8       11.51       13.76      2.72 o 
   1   8   8       27.77       19.92      4.54 o 
   2   8   8       30.00       29.71      4.04 o 
   3   8   8       52.58       51.99      5.65 o 
   4   8   8        4.59        6.68      4.08 o 
   5   8   8       24.77       34.16      6.08 o 
   6   8   8        5.05        9.43      4.83 o 
   7   8   8        1.57        4.96      4.49 o 
   8   8   8        0.22        0.31      3.46 o 
   9   8   8        2.60        1.05      4.20 o 
 -12   9   8       21.46       17.98      6.27 o 
 -11   9   8        5.18        6.60      5.59 o 
 -10   9   8        8.72        5.94      4.87 o 
  -9   9   8       10.77       27.07      6.91 o 
  -8   9   8       12.74       20.50     10.94 o 
  -7   9   8       41.00       47.90      8.00 o 
  -6   9   8       14.64       18.83      6.19 o 
  -5   9   8       22.67       27.92      6.09 o 
  -4   9   8       12.26       16.37      4.29 o 
  -3   9   8        2.53        8.55      4.75 o 
  -2   9   8       19.95       20.91      4.01 o 
  -1   9   8        0.26        2.36      3.41 o 
   0   9   8       26.55       23.98      5.09 o 
   1   9   8       48.57       48.81      8.39 o 
   2   9   8       50.81       55.90      5.91 o 
   3   9   8       19.70       23.19      6.27 o 
   4   9   8        1.71        3.86      3.37 o 
   5   9   8       10.22       12.96      5.82 o 
   6   9   8        6.93       20.49      7.52 o 
   7   9   8        5.62       15.31      6.00 o 
   8   9   8       18.39        5.30      5.03 o 
 -11  10   8       14.35       13.38      6.94 o 
 -10  10   8        3.39        2.91      5.17 o 
  -9  10   8        4.13        0.28      4.22 o 
  -8  10   8        4.36        1.06      4.25 o 
  -7  10   8       11.14        9.62      6.50 o 
  -6  10   8        1.56        2.38      4.15 o 
  -5  10   8       41.13       41.05      7.46 o 
  -4  10   8       39.08       43.98      8.07 o 
  -3  10   8       23.42       20.70      4.56 o 
  -2  10   8        9.73        8.25      3.46 o 
  -1  10   8        2.24       -1.14      4.76 o 
   0  10   8       35.52       38.51      6.31 o 
   1  10   8       49.04       49.30      7.38 o 
   2  10   8       39.89       41.20      5.31 o 
   3  10   8       13.11       10.22      6.06 o 
   4  10   8       15.96       26.63      7.84 o 
   5  10   8        1.57        7.02      4.50 o 
   6  10   8        0.32       -0.24      3.60 o 
   7  10   8       16.95       17.38      6.90 o 
  -9  11   8        2.42        8.29      6.11 o 
  -8  11   8        7.25        8.20      5.34 o 
  -7  11   8        1.72        3.83      4.59 o 
  -6  11   8       45.73       49.38      8.27 o 
  -5  11   8        7.94        6.96      5.32 o 
  -4  11   8       22.44       16.86      6.24 o 
  -3  11   8       24.61       25.80      6.22 o 
  -2  11   8       10.50        8.23      4.62 o 
  -1  11   8        3.79        6.85      4.36 o 
   0  11   8       26.96       16.34      5.61 o 
   1  11   8        3.13       -2.40      5.71 o 
   2  11   8       26.08       17.97      7.61 o 
   3  11   8        6.92       -3.66      4.54 o 
   4  11   8        5.69       12.74      7.36 o 
   5  11   8        5.86        7.44      7.97 o 
  -7  12   8        1.82        2.72      5.78 o 
  -6  12   8        0.81       10.27      6.10 o 
  -5  12   8        1.81        0.60      4.50 o 
  -4  12   8       14.19       11.87      5.70 o 
  -3  12   8       21.40       33.24     10.06 o 
  -2  12   8        9.96        9.66      9.32 o 
  -1  12   8        0.20       -6.97      7.35 o 
   0  12   8       22.75       29.43     12.04 o 
   1  12   8       12.73       31.20      8.91 o 
   2  12   8        0.72       -3.79      5.81 o 
   3  12   8        0.19       -7.22      7.22 o 
  -3  13   8        2.57        0.90      6.10 o 
  -2  13   8        9.96       25.22      9.87 o 
  -1  13   8        1.57       -8.28      8.28 o 
   0  13   8        3.10       14.85     11.05 o 
 -15   0   9        0.97       -6.47      8.98 o 
 -14   0   9        7.98       14.07      7.93 o 
 -13   0   9        2.97        4.79      4.88 o 
 -12   0   9        4.60        4.44      3.92 o 
 -11   0   9        1.55        2.37      2.74 o 
 -10   0   9       66.54       65.96      6.37 o 
  -9   0   9        1.30       -1.23      2.58 o 
  -8   0   9        9.86       10.14      2.66 o 
  -7   0   9       26.39       30.92      4.06 o 
  -6   0   9      278.43      246.94     11.58 o 
  -5   0   9        0.72       -0.36      1.90 o 
  -4   0   9      329.10      376.62     16.47 o 
  -3   0   9      107.14      112.61      8.34 o 
  -2   0   9       76.04       66.85      7.12 o 
  -1   0   9        0.30        1.73      2.36 o 
   0   0   9       18.37       26.71      7.36 o 
   1   0   9      104.39      101.85      6.49 o 
   2   0   9      106.51       95.11      6.68 o 
   3   0   9       15.88       21.53      5.51 o 
   4   0   9      252.52      224.36     20.70 o 
   5   0   9      179.46      166.84     16.22 o 
   6   0   9       57.62       62.13      9.36 o 
   7   0   9       12.38       15.81      5.83 o 
   8   0   9       24.08       32.14      8.28 o 
   9   0   9        1.55        3.11     11.68 o 
  10   0   9        0.45        8.45      6.08 o 
  11   0   9        4.28        0.67      5.70 o 
 -15   1   9        6.58       12.38      7.06 o 
 -14   1   9        0.19        2.46      3.57 o 
 -13   1   9       10.54       13.09      6.90 o 
 -12   1   9       32.82       39.62      5.27 o 
 -11   1   9        4.96        6.04      2.14 o 
 -10   1   9        0.13        1.28      2.15 o 
  -9   1   9      345.73      308.90     12.75 o 
  -8   1   9       79.81       79.89      5.60 o 
  -7   1   9       46.55       45.35      2.72 o 
  -6   1   9       42.44       55.19      4.57 o 
  -5   1   9      323.11      333.15     10.15 o 
  -4   1   9      367.62      408.22     12.83 o 
  -3   1   9       15.25       18.01      3.29 o 
  -2   1   9       39.44       41.48      2.88 o 
  -1   1   9      263.59      279.37     11.86 o 
   0   1   9      517.05      514.75     15.73 o 
   1   1   9       27.30       30.46      3.15 o 
   2   1   9       22.70       30.11      3.00 o 
   3   1   9      205.67      185.30      7.10 o 
   4   1   9      204.44      186.99     10.32 o 
   5   1   9       25.75       29.18      3.78 o 
   6   1   9      192.33      200.39     11.29 o 
   7   1   9       39.72       39.87      5.94 o 
   8   1   9        3.58        0.78      4.51 o 
   9   1   9        2.20        3.58      6.02 o 
  10   1   9        1.05        0.87      3.54 o 
  11   1   9        8.90        9.92      4.80 o 
 -15   2   9        4.46        3.88      5.43 o 
 -14   2   9        4.40        9.47      5.24 o 
 -13   2   9        2.05        0.76      3.24 o 
 -12   2   9        0.29        9.05      6.97 o 
 -11   2   9       96.96       96.12      7.48 o 
 -10   2   9       93.42       85.21      6.60 o 
  -9   2   9      101.68       97.56      6.85 o 
  -8   2   9        6.99        8.51      2.67 o 
  -7   2   9       93.99       89.21     10.06 o 
  -6   2   9       31.52       35.54      3.79 o 
  -5   2   9      142.33      149.45      7.90 o 
  -4   2   9      165.60      187.98      9.15 o 
  -3   2   9      483.42      473.83     13.61 o 
  -2   2   9      148.64      149.14      5.53 o 
  -1   2   9       64.51       69.90      4.36 o 
   0   2   9      429.34      436.08     14.28 o 
   1   2   9      175.04      172.18      6.78 o 
   2   2   9      112.32      103.69      5.33 o 
   3   2   9       15.00       23.07      3.46 o 
   4   2   9       94.28       81.56      6.57 o 
   5   2   9      409.79      397.38     19.11 o 
   6   2   9       52.79       66.97      7.13 o 
   7   2   9       15.43       16.02      3.47 o 
   8   2   9        4.61       14.31      5.60 o 
   9   2   9        9.83        8.96      7.77 o 
  10   2   9        4.32        2.06      3.97 o 
  11   2   9        1.95        2.71      5.12 o 
 -15   3   9        0.63        3.13      5.53 o 
 -14   3   9        3.13        8.08      6.12 o 
 -13   3   9        2.31       11.41      8.27 o 
 -12   3   9      114.34      104.70     10.78 o 
 -11   3   9       71.64       76.67      7.06 o 
 -10   3   9       27.82       25.44      5.22 o 
  -9   3   9      204.95      208.28     14.49 o 
  -8   3   9       48.27       41.44      4.71 o 
  -7   3   9      166.83      165.73      9.70 o 
  -6   3   9      129.03      131.44     11.06 o 
  -5   3   9      188.00      199.29     10.46 o 
  -4   3   9       28.79       29.24      3.53 o 
  -3   3   9        3.71        3.75      2.42 o 
  -2   3   9        8.70       17.40      3.04 o 
  -1   3   9       33.71       30.48      2.36 o 
   0   3   9      249.00      258.05     10.86 o 
   1   3   9      115.04       97.41      6.21 o 
   2   3   9      135.13      144.07      8.77 o 
   3   3   9      101.80      100.06      9.02 o 
   4   3   9      127.15      133.93      9.35 o 
   5   3   9       46.75       40.08      5.53 o 
   6   3   9       13.68       19.96      4.01 o 
   7   3   9       44.46       53.78      5.28 o 
   8   3   9        3.97        4.19      2.51 o 
   9   3   9        3.45        4.49      3.62 o 
  10   3   9       11.31       32.69      8.38 o 
  11   3   9       16.21       24.58      8.49 o 
 -15   4   9        0.31       -0.44      4.02 o 
 -14   4   9        7.31        4.63      4.59 o 
 -13   4   9       15.10       19.45      5.94 o 
 -12   4   9       34.36       26.05      6.50 o 
 -11   4   9       72.22       56.87      7.73 o 
 -10   4   9       23.30       26.18      4.38 o 
  -9   4   9       51.86       49.22      5.24 o 
  -8   4   9       22.67       30.08      3.96 o 
  -7   4   9       98.50       79.09      7.82 o 
  -6   4   9      385.56      386.22     18.84 o 
  -5   4   9        5.28       11.04      3.26 o 
  -4   4   9       14.36       21.43      3.29 o 
  -3   4   9       46.95       43.13      3.97 o 
  -2   4   9        5.00        6.22      2.99 o 
  -1   4   9       51.83       47.88      2.88 o 
   0   4   9       33.10       32.77      3.08 o 
   1   4   9      289.68      229.82     17.60 o 
   2   4   9       53.94       53.52      4.85 o 
   3   4   9        0.59        0.54      3.07 o 
   4   4   9       29.52       30.55      4.49 o 
   5   4   9      117.76      110.66      9.51 o 
   6   4   9       17.48       20.81      3.96 o 
   7   4   9       16.04       24.36      4.64 o 
   8   4   9       33.02       38.87      5.52 o 
   9   4   9        7.93       17.97      7.37 o 
  10   4   9        4.17        5.42      5.93 o 
 -14   5   9        2.17        0.78      4.51 o 
 -13   5   9        2.89        1.96      4.16 o 
 -12   5   9       14.65       21.06      9.75 o 
 -11   5   9       16.75       22.58      5.95 o 
 -10   5   9        7.50       15.61      5.76 o 
  -9   5   9       15.35       18.53      4.78 o 
  -8   5   9       26.54       29.92      4.00 o 
  -7   5   9       78.21       71.63      6.51 o 
  -6   5   9       42.27       57.72      6.58 o 
  -5   5   9      296.99      293.65     15.82 o 
  -4   5   9       67.03       77.51      6.09 o 
  -3   5   9        9.20       15.51      4.63 o 
  -2   5   9        6.10        5.79      3.26 o 
  -1   5   9      214.60      202.46     10.30 o 
   0   5   9      130.83      135.18      6.09 o 
   1   5   9        2.45        8.05      3.47 o 
   2   5   9       73.39       69.29      5.49 o 
   3   5   9      138.73      133.37     10.41 o 
   4   5   9       19.01       17.17      3.73 o 
   5   5   9       12.38       10.24      4.88 o 
   6   5   9      146.31      141.37     10.15 o 
   7   5   9        7.78       14.49      5.26 o 
   8   5   9        3.84       -0.07      3.26 o 
   9   5   9        1.76       -0.45      4.47 o 
  10   5   9        1.32        1.40      5.18 o 
 -14   6   9        5.08        6.39      5.69 o 
 -13   6   9        1.59        3.63      4.34 o 
 -12   6   9        8.51        0.02      3.55 o 
 -11   6   9        5.73        4.86      4.46 o 
 -10   6   9       10.58       16.85      5.35 o 
  -9   6   9        3.64        1.25      3.46 o 
  -8   6   9       19.22       30.22      6.22 o 
  -7   6   9       25.10       31.21      4.24 o 
  -6   6   9       31.67       35.38      4.70 o 
  -5   6   9      243.22      257.50     14.24 o 
  -4   6   9      291.50      307.87     16.45 o 
  -3   6   9       98.43       91.91      7.24 o 
  -2   6   9      154.22      154.42     11.03 o 
  -1   6   9      182.81      191.64     10.34 o 
   0   6   9      257.99      229.17      9.53 o 
   1   6   9      159.25      152.13      9.47 o 
   2   6   9       50.67       60.62      5.72 o 
   3   6   9       69.36       63.85      5.91 o 
   4   6   9       72.50       66.52      6.24 o 
   5   6   9        2.28        4.54      3.73 o 
   6   6   9        3.13        0.73      3.03 o 
   7   6   9       33.07       32.80      6.96 o 
   8   6   9       10.73        7.47      4.62 o 
   9   6   9        0.13       16.36      9.54 o 
 -13   7   9        3.20        6.41      4.99 o 
 -12   7   9        2.57        3.74      7.67 o 
 -11   7   9        7.29       11.03      7.26 o 
 -10   7   9        3.39       -2.58      4.27 o 
  -9   7   9        2.66        7.38      6.53 o 
  -8   7   9       18.68       20.62      7.77 o 
  -7   7   9       15.42       25.07      5.48 o 
  -6   7   9       49.86       49.10      5.35 o 
  -5   7   9       26.96       33.78      4.57 o 
  -4   7   9        8.61        4.98      4.16 o 
  -3   7   9       13.50       12.37      3.48 o 
  -2   7   9       23.66       27.56      5.45 o 
  -1   7   9       56.12       58.11      5.42 o 
   0   7   9      119.14      115.41      6.17 o 
   1   7   9       14.14       16.24      5.40 o 
   2   7   9       44.10       47.58      7.10 o 
   3   7   9        8.69       11.07      3.56 o 
   4   7   9       24.63       23.53      4.74 o 
   5   7   9       14.41       28.95      5.98 o 
   6   7   9       32.51       39.80      7.99 o 
   7   7   9        1.62        7.45      7.88 o 
   8   7   9        2.85        7.07      6.92 o 
   9   7   9        1.36       -3.31      4.98 o 
 -12   8   9       16.25       23.28      7.87 o 
 -11   8   9        3.48       -1.37      4.37 o 
 -10   8   9        4.22       -2.87      4.51 o 
  -9   8   9        1.67       -2.00      3.92 o 
  -8   8   9        0.55        5.92      4.74 o 
  -7   8   9       16.18       20.88      7.73 o 
  -6   8   9       24.09       22.29      5.71 o 
  -5   8   9       84.87       92.08      7.74 o 
  -4   8   9       23.63       19.58      4.23 o 
  -3   8   9       74.37       77.97      7.04 o 
  -2   8   9       44.93       31.23      7.58 o 
  -1   8   9       38.72       33.11      4.67 o 
   0   8   9       30.97       26.67      3.91 o 
   1   8   9       13.35        9.63      6.05 o 
   2   8   9       98.78       94.56      7.18 o 
   3   8   9       21.04       26.22      4.79 o 
   4   8   9       13.55       11.29      3.54 o 
   5   8   9        4.05       10.83      9.71 o 
   6   8   9        1.60       -1.89      3.76 o 
   7   8   9       11.92        5.47      4.87 o 
   8   8   9        7.64        9.40      5.27 o 
 -11   9   9       22.41       32.28      8.88 o 
 -10   9   9       19.31       26.93      8.35 o 
  -9   9   9        5.42        0.64      4.59 o 
  -8   9   9        1.61        4.11      5.96 o 
  -7   9   9       10.32       12.58      9.23 o 
  -6   9   9        8.56       13.20      5.29 o 
  -5   9   9        3.54       -3.64      3.87 o 
  -4   9   9       11.31        9.23      3.41 o 
  -3   9   9       45.35       50.95      6.29 o 
  -2   9   9       39.84       47.08      5.73 o 
  -1   9   9       48.11       54.13      6.19 o 
   0   9   9        5.70        9.85      6.53 o 
   1   9   9        8.15        6.13      4.27 o 
   2   9   9        7.08       14.92      5.88 o 
   3   9   9       14.28       12.46      4.79 o 
   4   9   9       15.14       18.83      5.54 o 
   5   9   9       11.61       13.67      4.80 o 
   6   9   9        8.03        0.24      3.69 o 
   7   9   9       14.07       10.66      5.88 o 
 -10  10   9        4.19        7.20      6.30 o 
  -9  10   9        3.36        3.41      5.65 o 
  -8  10   9        5.48        3.00      5.29 o 
  -7  10   9        1.42        9.67      7.36 o 
  -6  10   9       11.58       12.00      6.81 o 
  -5  10   9       23.06       37.33      7.78 o 
  -4  10   9       29.91       38.26      7.56 o 
  -3  10   9       16.50       15.18      8.58 o 
  -2  10   9       29.84       41.25      6.09 o 
  -1  10   9        7.88        2.16      3.66 o 
   0  10   9       32.77       32.11      5.96 o 
   1  10   9        7.59        4.97      3.69 o 
   2  10   9       14.33       11.64      5.65 o 
   3  10   9        6.22       -3.18      5.48 o 
   4  10   9        2.56        7.42      5.79 o 
   5  10   9        3.19       11.41      9.89 o 
   6  10   9        5.04        1.31      6.47 o 
  -9  11   9        2.33       -2.87      4.89 o 
  -8  11   9        0.99        1.47      5.62 o 
  -7  11   9       27.22       16.74      6.51 o 
  -6  11   9        1.39        5.11      4.65 o 
  -5  11   9        2.52        6.18      5.83 o 
  -4  11   9        8.32        5.74      5.71 o 
  -3  11   9       15.36       21.63      6.17 o 
  -2  11   9        8.62       10.54      5.79 o 
  -1  11   9       42.34       43.11      7.60 o 
   0  11   9       13.64       17.83      5.30 o 
   1  11   9        0.68        9.03      7.76 o 
   2  11   9       14.78       17.33      7.62 o 
   3  11   9        1.45        0.35      5.16 o 
   4  11   9        4.03        0.28      5.07 o 
  -6  12   9        8.02        6.39      5.90 o 
  -5  12   9        7.05        6.50      8.82 o 
  -4  12   9       28.34       40.76      9.67 o 
  -3  12   9       11.42        8.29      8.80 o 
  -2  12   9       22.00       27.88      9.38 o 
  -1  12   9       10.19       23.39     23.35 o 
   0  12   9       39.30       53.92     13.46 o 
   1  12   9        0.39        1.16      6.54 o 
   2  12   9        0.22        6.03      5.60 o 
 -15   0  10        4.52        3.23      8.26 o 
 -14   0  10        3.08       -0.75      5.52 o 
 -13   0  10        8.93       17.26      7.46 o 
 -12   0  10       12.51       17.41      8.34 o 
 -11   0  10        0.68        3.62      2.92 o 
 -10   0  10       12.35       12.51      3.54 o 
  -9   0  10       20.35       18.50      3.33 o 
  -8   0  10       16.48       28.64     11.41 o 
  -7   0  10     1235.16     1208.31     58.00 o 
  -6   0  10      416.68      412.71     19.46 o 
  -5   0  10       36.66       39.85      3.97 o 
  -4   0  10       97.67       93.57      6.86 o 
  -3   0  10      343.16      378.59     19.18 o 
  -2   0  10      521.87      567.66     26.30 o 
  -1   0  10        0.43        3.25      2.56 o 
   0   0  10      376.84      469.32     31.09 o 
   1   0  10      589.88      578.42     27.57 o 
   2   0  10      563.29      546.89     33.64 o 
   3   0  10       19.02       16.53      3.20 o 
   4   0  10      207.07      187.90     12.70 o 
   5   0  10       24.92       31.39      7.93 o 
   6   0  10       26.79       30.16      7.35 o 
   7   0  10        4.98       -0.20      4.49 o 
   8   0  10       27.59       19.52     12.21 o 
   9   0  10        0.00       -3.23      7.54 o 
  10   0  10        0.11        1.80      7.54 o 
 -15   1  10        1.76       -4.49      6.99 o 
 -14   1  10        7.10        3.50      5.21 o 
 -13   1  10        0.57       11.97      6.77 o 
 -12   1  10       70.43       66.38      7.55 o 
 -11   1  10        3.64        4.61      3.28 o 
 -10   1  10       24.01       23.67      3.53 o 
  -9   1  10      319.47      298.74     14.51 o 
  -8   1  10      268.62      247.50     12.26 o 
  -7   1  10       80.40       77.23      5.89 o 
  -6   1  10      107.94       90.93      6.69 o 
  -5   1  10      171.31      161.89      7.44 o 
  -4   1  10        8.75        8.18      1.94 o 
  -3   1  10       19.64       25.43      2.49 o 
  -2   1  10      263.93      288.83     10.64 o 
  -1   1  10       14.81       17.30      3.33 o 
   0   1  10      164.52      174.39      7.06 o 
   1   1  10       26.25       26.51      4.84 o 
   2   1  10      617.00      637.62     25.12 o 
   3   1  10        4.03       10.07      3.56 o 
   4   1  10       12.66       17.79      3.07 o 
   5   1  10       27.63       30.16      3.84 o 
   6   1  10       65.04       68.78      8.24 o 
   7   1  10       36.10       32.52      6.05 o 
   8   1  10        7.10        9.91      4.39 o 
   9   1  10        9.29        9.61      4.86 o 
  10   1  10        0.31        0.58      5.30 o 
 -15   2  10        6.79        9.61      7.00 o 
 -14   2  10       17.31       23.78      7.00 o 
 -13   2  10        7.19        6.33      4.20 o 
 -12   2  10        2.36        7.45      3.89 o 
 -11   2  10        5.98        5.63      4.80 o 
 -10   2  10      165.61      154.85     10.11 o 
  -9   2  10       16.15       17.89      3.54 o 
  -8   2  10      125.54      119.66      8.52 o 
  -7   2  10      987.48      993.01     43.06 o 
  -6   2  10       42.22       44.15      4.41 o 
  -5   2  10       47.89       46.08      4.66 o 
  -4   2  10       77.15       70.30      5.33 o 
  -3   2  10       46.79       47.67      4.46 o 
  -2   2  10      116.81      105.67      5.06 o 
  -1   2  10       41.38       45.31      3.91 o 
   0   2  10      136.20      118.45      5.29 o 
   1   2  10      438.60      414.84     16.43 o 
   2   2  10      489.62      515.39     23.85 o 
   3   2  10       47.99       46.32      4.61 o 
   4   2  10      123.48      120.95      9.01 o 
   5   2  10      164.12      162.35      9.70 o 
   6   2  10        8.69       16.95      3.95 o 
   7   2  10        4.79       10.41      4.58 o 
   8   2  10       17.71       17.25      8.24 o 
   9   2  10       21.98       25.18      5.74 o 
  10   2  10        5.63        8.51      4.91 o 
 -15   3  10        1.68        7.10      6.00 o 
 -14   3  10        0.58        7.33      6.73 o 
 -13   3  10       13.90        8.81      4.79 o 
 -12   3  10       42.56       50.30      7.45 o 
 -11   3  10       43.23       47.02      6.33 o 
 -10   3  10       41.67       37.69      4.44 o 
  -9   3  10      119.91      122.25      8.94 o 
  -8   3  10      141.14      138.52      9.55 o 
  -7   3  10       87.49       81.78      6.96 o 
  -6   3  10       65.23       64.36      5.89 o 
  -5   3  10       27.52       32.85      4.62 o 
  -4   3  10       26.32       28.15      3.52 o 
  -3   3  10       18.35       21.10      3.45 o 
  -2   3  10        6.43        9.14      3.10 o 
  -1   3  10       73.46       70.69      4.53 o 
   0   3  10        5.03        4.88      1.82 o 
   1   3  10       60.80       57.72      4.43 o 
   2   3  10      683.57      686.79     30.72 o 
   3   3  10       34.04       25.47      3.99 o 
   4   3  10       26.60       37.55      5.04 o 
   5   3  10       10.74       17.52      4.60 o 
   6   3  10      132.49      124.56      9.57 o 
   7   3  10        6.19        6.84      3.29 o 
   8   3  10        3.38       13.37      4.54 o 
   9   3  10        3.67       11.63      4.87 o 
  10   3  10       10.10       49.07     42.03 o 
 -15   4  10        0.85       -1.63      5.79 o 
 -14   4  10        3.50       -0.46      4.06 o 
 -13   4  10       25.72       11.67      7.36 o 
 -12   4  10       11.12        6.05      4.34 o 
 -11   4  10        6.33        1.95      3.72 o 
 -10   4  10       17.89       31.94      4.91 o 
  -9   4  10       21.49       19.53      4.49 o 
  -8   4  10       76.08       54.52      6.92 o 
  -7   4  10      900.74      873.36     40.57 o 
  -6   4  10      112.33      123.03      8.24 o 
  -5   4  10       60.46       60.69      5.62 o 
  -4   4  10       58.13       54.91      5.55 o 
  -3   4  10       14.19       13.22      2.94 o 
  -2   4  10       30.24       38.74      4.93 o 
  -1   4  10       27.71       23.56      2.78 o 
   0   4  10       47.14       44.70      5.25 o 
   1   4  10      516.09      514.26     25.74 o 
   2   4  10      328.70      322.05     19.83 o 
   3   4  10       30.22       39.47      4.44 o 
   4   4  10        7.64        9.18      3.17 o 
   5   4  10      100.13       78.98      7.75 o 
   6   4  10       22.92       27.37      4.66 o 
   7   4  10       29.56       40.95      5.57 o 
   8   4  10        8.73        2.90      3.13 o 
   9   4  10        1.40        4.09      4.83 o 
  10   4  10        1.63        3.74      6.56 o 
 -14   5  10        0.37        4.75      4.82 o 
 -13   5  10        5.59        8.27      4.84 o 
 -12   5  10        8.37        3.68      3.85 o 
 -11   5  10        5.04        2.70      4.14 o 
 -10   5  10        3.37        6.92      4.19 o 
  -9   5  10       36.64       33.30      4.41 o 
  -8   5  10      122.53      119.89      8.74 o 
  -7   5  10        9.98        6.56      5.86 o 
  -6   5  10      382.94      376.07     19.45 o 
  -5   5  10       24.45       30.69      4.64 o 
  -4   5  10       36.08       31.68      4.38 o 
  -3   5  10      118.42      116.95      7.30 o 
  -2   5  10       44.65       58.01      6.33 o 
  -1   5  10      270.81      279.48     10.95 o 
   0   5  10       67.86       67.83      5.18 o 
   1   5  10        5.33       10.36      3.79 o 
   2   5  10       48.87       45.70      4.78 o 
   3   5  10       21.36       18.02      3.97 o 
   4   5  10        7.18       25.54      7.37 o 
   5   5  10       10.21       10.79      3.05 o 
   6   5  10       10.17        8.76      3.66 o 
   7   5  10        2.35       -0.04      4.81 o 
   8   5  10        8.90        5.59      4.33 o 
   9   5  10        1.73        0.75      4.83 o 
 -14   6  10        1.98        3.58      4.48 o 
 -13   6  10        5.58        7.54      5.84 o 
 -12   6  10        1.00       -0.48      3.79 o 
 -11   6  10        2.24        4.53      4.87 o 
 -10   6  10        8.16        3.81      4.41 o 
  -9   6  10       27.72       24.73      5.86 o 
  -8   6  10        4.42        6.19      4.29 o 
  -7   6  10      166.13      153.88     10.32 o 
  -6   6  10       38.44       42.27      5.21 o 
  -5   6  10      149.96      155.03     10.26 o 
  -4   6  10      247.49      218.63     12.93 o 
  -3   6  10      148.88      157.46     10.29 o 
  -2   6  10      272.38      289.95     18.51 o 
  -1   6  10       53.34       42.82      4.99 o 
   0   6  10        7.55        9.47      2.59 o 
   1   6  10       85.72       74.10      6.06 o 
   2   6  10       93.99       76.66      5.90 o 
   3   6  10        6.71       15.67      5.30 o 
   4   6  10       13.80       18.65      4.57 o 
   5   6  10       21.12       24.63      5.52 o 
   6   6  10       18.28       27.57      7.96 o 
   7   6  10       15.81       20.19      5.72 o 
   8   6  10        0.85       -1.87      4.25 o 
   9   6  10        3.03        3.77      5.76 o 
 -13   7  10       10.49       13.19      6.02 o 
 -12   7  10        9.39        9.49      5.03 o 
 -11   7  10        5.60        4.07      6.59 o 
 -10   7  10        1.65        0.70      4.15 o 
  -9   7  10       54.06       57.17      9.39 o 
  -8   7  10       56.04       49.54      8.09 o 
  -7   7  10        1.05        3.66      4.88 o 
  -6   7  10       26.44       35.22      5.22 o 
  -5   7  10        1.18        2.54      2.97 o 
  -4   7  10        5.50        5.76      3.28 o 
  -3   7  10       68.92       64.36      6.63 o 
  -2   7  10       33.45       24.56      9.00 o 
  -1   7  10       42.09       47.39      4.76 o 
   0   7  10       35.98       37.15      5.86 o 
   1   7  10        2.76        4.55      3.58 o 
   2   7  10        0.79       -1.03      4.12 o 
   3   7  10       12.35       12.10      3.81 o 
   4   7  10        2.40        2.81      3.01 o 
   5   7  10       14.76       18.77      4.37 o 
   6   7  10        0.65       12.07      5.18 o 
   7   7  10        6.53       11.62      5.11 o 
   8   7  10        4.51       10.75      5.16 o 
 -12   8  10       21.56       14.56      6.95 o 
 -11   8  10        5.35        6.40      5.39 o 
 -10   8  10       23.70       18.95      6.39 o 
  -9   8  10       10.95       11.39      5.77 o 
  -8   8  10       25.79       31.47      7.64 o 
  -7   8  10       16.30        9.37      5.10 o 
  -6   8  10        5.38        9.91      5.43 o 
  -5   8  10        3.19        7.12      7.29 o 
  -4   8  10       10.32       12.62      3.84 o 
  -3   8  10       32.20       43.47      5.86 o 
  -2   8  10       23.36       34.37      7.05 o 
  -1   8  10        6.17       11.72      4.53 o 
   0   8  10        6.13        4.69      6.43 o 
   1   8  10        3.19        1.93      3.99 o 
   2   8  10       30.63       33.19      6.36 o 
   3   8  10        3.32        2.92      2.92 o 
   4   8  10        9.43       12.06      4.55 o 
   5   8  10        6.76        7.19      4.26 o 
   6   8  10       12.70       14.99      5.20 o 
   7   8  10       11.73       27.10      7.60 o 
 -11   9  10       11.35       19.91      7.75 o 
 -10   9  10        2.58        6.12      5.41 o 
  -9   9  10        7.10        0.54      4.55 o 
  -8   9  10        4.02        6.47      4.97 o 
  -7   9  10       27.30       23.88      6.53 o 
  -6   9  10        5.84       12.30      5.45 o 
  -5   9  10       14.15       29.15      8.05 o 
  -4   9  10       32.95       35.90      5.78 o 
  -3   9  10        8.58       14.32      5.20 o 
  -2   9  10        0.14        1.90      3.64 o 
  -1   9  10       10.72        7.93      4.13 o 
   0   9  10       51.59       61.60      8.07 o 
   1   9  10        0.11        1.40      3.49 o 
   2   9  10        4.78       11.42      4.59 o 
   3   9  10        8.49        8.92      4.52 o 
   4   9  10       18.63       15.13      6.85 o 
   5   9  10       14.32       12.89      8.46 o 
   6   9  10        5.24       17.96     11.09 o 
 -10  10  10        2.66       11.99      6.39 o 
  -9  10  10       11.01        8.91      5.52 o 
  -8  10  10        9.09        8.89      7.99 o 
  -7  10  10       22.45       21.59      7.30 o 
  -6  10  10        4.54        8.21      5.78 o 
  -5  10  10       23.64       34.40      7.77 o 
  -4  10  10       12.79        4.58      4.71 o 
  -3  10  10       22.32       30.25      5.69 o 
  -2  10  10        6.09       10.24      5.05 o 
  -1  10  10        2.44       -0.03      3.65 o 
   0  10  10       12.39       20.16      5.63 o 
   1  10  10        0.04        5.46      4.47 o 
   2  10  10       15.61       11.47      9.32 o 
   3  10  10       10.12       11.56      6.04 o 
   4  10  10        0.22       -2.37      5.17 o 
   5  10  10        8.38       12.22      7.05 o 
  -8  11  10        2.98       -0.89      5.13 o 
  -7  11  10        3.02        7.42      6.07 o 
  -6  11  10        1.58        6.91     10.86 o 
  -5  11  10        9.79        9.91      5.55 o 
  -4  11  10        9.59       15.46      7.67 o 
  -3  11  10        6.18        6.35      6.46 o 
  -2  11  10        8.69       13.32      6.58 o 
  -1  11  10        5.96       11.40      5.62 o 
   0  11  10       25.28       29.78      6.76 o 
   1  11  10        2.00       -4.67      4.91 o 
   2  11  10        2.92        2.29      5.05 o 
   3  11  10        3.54        4.19      5.87 o 
  -5  12  10       17.14       35.10     16.06 o 
  -4  12  10        4.01       -2.57      5.79 o 
  -3  12  10       10.58        9.17      6.64 o 
  -2  12  10       32.77       34.31     11.40 o 
  -1  12  10        0.30       -8.46      8.46 o 
   0  12  10       14.84        3.07      7.41 o 
 -15   0  11        9.10       12.93     13.65 o 
 -14   0  11        3.80       -3.59      5.59 o 
 -13   0  11        2.48        3.35      5.96 o 
 -12   0  11       15.35       18.93      8.98 o 
 -11   0  11        2.41       13.64      6.21 o 
 -10   0  11        3.05        2.13      3.93 o 
  -9   0  11       10.76       11.80      5.20 o 
  -8   0  11        6.87       11.56      5.10 o 
  -7   0  11        2.42        0.27      6.47 o 
  -6   0  11        1.26        3.70      2.43 o 
  -5   0  11        6.16       11.50      4.15 o 
  -4   0  11      679.45      725.96     36.52 o 
  -3   0  11       22.39       21.16      3.70 o 
  -2   0  11      267.42      265.03     15.42 o 
  -1   0  11        4.58        7.36      4.95 o 
   0   0  11        0.04       -0.16      4.67 o 
   1   0  11       91.65      101.29      8.19 o 
   2   0  11       48.70       47.45      5.34 o 
   3   0  11        5.87        5.71      3.04 o 
   4   0  11       14.74       15.39      5.09 o 
   5   0  11        1.34       -1.59      4.75 o 
   6   0  11        9.34        5.39      5.08 o 
   7   0  11        0.05       -0.30      4.44 o 
   8   0  11       17.50       19.33      9.34 o 
   9   0  11        3.65       -1.69      5.93 o 
  10   0  11       12.90       18.18     10.06 o 
 -15   1  11        1.12        9.12      8.00 o 
 -14   1  11        2.42        8.61      5.67 o 
 -13   1  11        0.75       -1.42      5.08 o 
 -12   1  11        0.86        2.00      3.43 o 
 -11   1  11        0.56        1.53      2.69 o 
 -10   1  11        5.88       11.39      3.98 o 
  -9   1  11       48.24       45.18      4.72 o 
  -8   1  11        5.53        9.44      3.06 o 
  -7   1  11       40.96       48.36      5.13 o 
  -6   1  11       35.17       45.00      4.40 o 
  -5   1  11       19.78       20.78      3.23 o 
  -4   1  11      116.62      122.79      5.99 o 
  -3   1  11        1.34        6.37      2.40 o 
  -2   1  11      331.62      359.73     13.44 o 
  -1   1  11       32.41       31.80      3.15 o 
   0   1  11        9.18       12.37      2.50 o 
   1   1  11       32.14       36.08      3.45 o 
   2   1  11      292.01      285.13     13.27 o 
   3   1  11      434.67      433.41     20.69 o 
   4   1  11       21.87       17.69      3.76 o 
   5   1  11       31.54       33.28      5.41 o 
   6   1  11       40.98       48.31      6.54 o 
   7   1  11       14.18        3.42      4.30 o 
   8   1  11        1.44       10.96      6.22 o 
   9   1  11        6.14       12.10      8.37 o 
  10   1  11       16.94       17.22      5.99 o 
 -15   2  11        4.86        2.43      6.26 o 
 -14   2  11       12.16        8.90      6.27 o 
 -13   2  11        2.23       -3.07      4.35 o 
 -12   2  11        1.21       -0.23      2.92 o 
 -11   2  11       15.59       12.68      3.93 o 
 -10   2  11       31.42       25.17      4.19 o 
  -9   2  11       24.60       31.30      4.38 o 
  -8   2  11      109.14      102.14      7.34 o 
  -7   2  11       12.88       11.91      3.56 o 
  -6   2  11       31.14       38.98      4.48 o 
  -5   2  11       31.31       33.20      4.52 o 
  -4   2  11       41.48       43.19      5.50 o 
  -3   2  11       20.48       21.18      2.52 o 
  -2   2  11       39.13       37.26      3.36 o 
  -1   2  11        0.60        4.81      2.40 o 
   0   2  11       41.95       40.61      3.37 o 
   1   2  11      419.19      386.20     17.94 o 
   2   2  11      165.06      165.71     10.19 o 
   3   2  11        6.81       14.12      4.12 o 
   4   2  11       69.58       75.15      6.05 o 
   5   2  11       73.68       78.46      8.28 o 
   6   2  11        1.83       -1.38      3.27 o 
   7   2  11       12.76       11.90      4.82 o 
   8   2  11       10.19       18.38      5.67 o 
   9   2  11       13.37       16.54      5.08 o 
 -14   3  11        0.61       -1.59      4.75 o 
 -13   3  11        6.78        6.69      4.52 o 
 -12   3  11       34.56       38.47      6.14 o 
 -11   3  11        5.86        2.89      3.44 o 
 -10   3  11       59.19       62.22      6.44 o 
  -9   3  11       58.59       73.55      6.93 o 
  -8   3  11       20.21       24.37      3.78 o 
  -7   3  11       20.95       21.36      3.81 o 
  -6   3  11       98.09       95.59      7.23 o 
  -5   3  11        2.63        2.76      2.70 o 
  -4   3  11        3.57        3.21      2.62 o 
  -3   3  11       12.80       15.50      3.35 o 
  -2   3  11       25.08       24.63      3.30 o 
  -1   3  11        4.95        2.12      1.99 o 
   0   3  11       44.39       47.84      4.45 o 
   1   3  11      144.10      141.58      8.83 o 
   2   3  11      159.46      157.88      9.80 o 
   3   3  11      257.60      265.80     15.02 o 
   4   3  11       11.42       12.43      3.49 o 
   5   3  11        8.53       18.56      5.62 o 
   6   3  11        8.41       10.10      3.75 o 
   7   3  11        4.15       11.92      4.69 o 
   8   3  11        1.16       -4.73      4.73 o 
   9   3  11        3.09        3.01      5.54 o 
 -14   4  11       12.68        4.38      5.79 o 
 -13   4  11       24.67       27.61      7.09 o 
 -12   4  11        0.95       -4.76      4.76 o 
 -11   4  11        2.20        4.19      5.34 o 
 -10   4  11       13.04       21.37      5.18 o 
  -9   4  11       31.07       39.99      5.11 o 
  -8   4  11      103.26      103.56      7.74 o 
  -7   4  11       30.11       28.70      4.73 o 
  -6   4  11       37.47       39.11      4.55 o 
  -5   4  11       46.21       51.68      5.20 o 
  -4   4  11       41.76       39.05      5.38 o 
  -3   4  11      104.59      102.92      7.14 o 
  -2   4  11       50.07       55.02      7.61 o 
  -1   4  11       27.63       26.39      3.56 o 
   0   4  11      114.74      108.81      5.46 o 
   1   4  11      260.73      270.85     16.06 o 
   2   4  11      199.95      186.73     11.08 o 
   3   4  11        5.86        2.64      3.08 o 
   4   4  11       46.87       47.89      6.98 o 
   5   4  11       48.54       45.55      5.02 o 
   6   4  11       23.69       25.79      5.15 o 
   7   4  11       42.88       51.62      7.60 o 
   8   4  11        3.37        0.32      4.56 o 
   9   4  11        2.73       14.83      8.61 o 
 -14   5  11        0.42       -0.41      4.90 o 
 -13   5  11        7.28        9.01      5.88 o 
 -12   5  11        5.55        5.13      4.55 o 
 -11   5  11        4.95       15.94      7.77 o 
 -10   5  11        3.16       14.73     10.08 o 
  -9   5  11        3.10        8.32      5.38 o 
  -8   5  11       19.45       17.83      5.19 o 
  -7   5  11       13.52       17.70      5.11 o 
  -6   5  11       83.43       84.88      7.33 o 
  -5   5  11       51.37       61.33      5.91 o 
  -4   5  11       65.68       69.19      6.54 o 
  -3   5  11       33.16       32.13      4.19 o 
  -2   5  11        6.07       15.40      3.22 o 
  -1   5  11      182.55      184.22      9.88 o 
   0   5  11       44.43       40.85      4.11 o 
   1   5  11        6.38        5.40      3.24 o 
   2   5  11       39.90       35.52      4.80 o 
   3   5  11      100.28       87.02      8.53 o 
   4   5  11        0.34        3.73      3.33 o 
   5   5  11        5.41        8.05      3.05 o 
   6   5  11        7.98       16.15      4.35 o 
   7   5  11        3.68        0.31      4.10 o 
   8   5  11        3.14        1.84      5.83 o 
 -13   6  11        0.77        4.94      4.45 o 
 -12   6  11        3.71        5.53      4.54 o 
 -11   6  11        2.83       -0.05      3.83 o 
 -10   6  11       13.03       18.14      8.87 o 
  -9   6  11        6.53       10.32      4.82 o 
  -8   6  11       12.83       19.42      4.32 o 
  -7   6  11       46.21       49.85      8.19 o 
  -6   6  11        1.24       -1.88      3.67 o 
  -5   6  11       61.31       63.59      6.53 o 
  -4   6  11       49.16       58.33      6.46 o 
  -3   6  11       52.38       54.47      7.23 o 
  -2   6  11       59.34       59.33      5.63 o 
  -1   6  11        1.21        0.92      2.32 o 
   0   6  11       12.80       24.91      4.91 o 
   1   6  11       18.66       15.72      3.71 o 
   2   6  11        7.90        8.94      4.39 o 
   3   6  11        3.76        0.08      2.82 o 
   4   6  11       21.01       22.57      4.23 o 
   5   6  11        0.47       -0.37      3.16 o 
   6   6  11       16.16       11.73      4.13 o 
   7   6  11       13.94        6.45      5.08 o 
   8   6  11        1.44        4.49      5.31 o 
 -12   7  11        7.65        8.32      6.38 o 
 -11   7  11        4.88       20.25     10.25 o 
 -10   7  11        3.44        3.06      4.69 o 
  -9   7  11        5.47        5.89      4.82 o 
  -8   7  11       63.08       60.74      8.45 o 
  -7   7  11       16.18       23.62      5.75 o 
  -6   7  11        1.53        0.79      3.91 o 
  -5   7  11        6.82       11.13      3.71 o 
  -4   7  11       45.79       48.52      6.08 o 
  -3   7  11        2.62        5.07      4.85 o 
  -2   7  11       38.99       40.21      5.39 o 
  -1   7  11       21.26       21.58      4.97 o 
   0   7  11        1.70        3.91      3.73 o 
   1   7  11       19.95       19.82      4.89 o 
   2   7  11       80.28       87.59      9.41 o 
   3   7  11       54.42       50.12      6.00 o 
   4   7  11       12.65       13.61      4.02 o 
   5   7  11       12.61       20.47      4.68 o 
   6   7  11       19.43       12.55      5.06 o 
   7   7  11       12.52        6.26      5.13 o 
 -12   8  11        1.01        0.27      4.91 o 
 -11   8  11        0.71       -0.65      4.34 o 
 -10   8  11        4.03        2.60      4.28 o 
  -9   8  11        9.22        4.25      5.12 o 
  -8   8  11       10.43       15.45      6.02 o 
  -7   8  11        2.57       11.02      7.07 o 
  -6   8  11       11.61        9.63      4.87 o 
  -5   8  11        5.14       10.43      4.02 o 
  -4   8  11        0.28        0.15      2.88 o 
  -3   8  11        0.64        4.21      4.72 o 
  -2   8  11        0.34       -1.54      3.42 o 
  -1   8  11       27.66       25.90      5.52 o 
   0   8  11        7.18        8.81      4.07 o 
   1   8  11       48.65       49.17      7.36 o 
   2   8  11       16.86       19.09      5.60 o 
   3   8  11       30.73       33.48      7.38 o 
   4   8  11        4.71        4.76      4.17 o 
   5   8  11        5.09       -2.69      4.74 o 
   6   8  11        3.07       -2.61      5.46 o 
 -10   9  11        0.97        2.33      4.96 o 
  -9   9  11        5.08        5.72      5.21 o 
  -8   9  11        9.56       13.27      6.67 o 
  -7   9  11       12.76       15.95      6.54 o 
  -6   9  11        4.23        2.65      4.45 o 
  -5   9  11        2.54        2.08      3.80 o 
  -4   9  11        6.99       11.16      5.17 o 
  -3   9  11        6.90        5.17      3.48 o 
  -2   9  11       11.34       12.45      4.88 o 
  -1   9  11        5.72       11.10      4.68 o 
   0   9  11       10.76        9.24      4.64 o 
   1   9  11       13.82       15.64      6.12 o 
   2   9  11        2.70        1.58      3.70 o 
   3   9  11        9.80        0.66      4.94 o 
   4   9  11       10.88        6.96      6.57 o 
   5   9  11        5.85        8.87      9.97 o 
  -9  10  11        5.50       13.28      7.99 o 
  -8  10  11        2.84        6.10     12.34 o 
  -7  10  11        0.98       -2.06      5.32 o 
  -6  10  11        6.86        8.93      6.85 o 
  -5  10  11        6.76       10.41      5.20 o 
  -4  10  11        3.32       -3.84      5.67 o 
  -3  10  11        3.72       -1.00      6.08 o 
  -2  10  11       22.44       22.53      6.26 o 
  -1  10  11        2.20       11.41      5.99 o 
   0  10  11        4.71        8.29      4.88 o 
   1  10  11       16.60       21.41      6.33 o 
   2  10  11        4.92        2.69      6.60 o 
   3  10  11       14.07        7.43      6.50 o 
   4  10  11        3.34        7.56      7.91 o 
  -7  11  11        2.06       -2.43      6.53 o 
  -6  11  11        1.70       -2.64      5.84 o 
  -5  11  11        3.63        1.20      5.22 o 
  -4  11  11       11.81       22.97     13.03 o 
  -3  11  11       30.52       35.79      9.73 o 
  -2  11  11       33.30       31.52      9.38 o 
  -1  11  11        5.61        3.43      5.72 o 
   0  11  11       11.61       21.30      8.41 o 
   1  11  11        5.76        7.80      5.54 o 
 -14   0  12        0.00      -11.86     11.86 o 
 -13   0  12        0.12        8.26      7.72 o 
 -12   0  12        5.53       11.03      5.83 o 
 -11   0  12       15.69       16.20      6.30 o 
 -10   0  12        0.85        3.27      4.14 o 
  -9   0  12       17.50       20.60      6.47 o 
  -8   0  12      209.96      194.99     28.38 o 
  -7   0  12        1.30        4.31      5.75 o 
  -6   0  12        6.29        8.83      3.06 o 
  -5   0  12        0.84        2.11      8.44 o 
  -4   0  12      236.90      209.35     13.51 o 
  -3   0  12       19.20       23.47      4.33 o 
  -2   0  12       31.72       36.81      4.97 o 
  -1   0  12        1.92        4.31      4.66 o 
   0   0  12       15.13        7.28      5.31 o 
   1   0  12       45.65       47.78      5.50 o 
   2   0  12        3.45       10.28      3.11 o 
   3   0  12        6.45       10.32      5.17 o 
   4   0  12       10.78       12.58      5.93 o 
   5   0  12       15.45       29.48      8.80 o 
   6   0  12       15.59       30.59      8.48 o 
   7   0  12       43.04       26.79     11.86 o 
   8   0  12        5.35       31.57     24.61 o 
   9   0  12        0.03        4.35      6.59 o 
 -14   1  12        1.28        1.94      4.32 o 
 -13   1  12       29.90       39.80      6.90 o 
 -12   1  12        3.32        6.19      8.32 o 
 -11   1  12        3.72        1.39      4.38 o 
 -10   1  12        3.35        0.40      5.19 o 
  -9   1  12      217.99      225.06     13.06 o 
  -8   1  12      124.92      112.28      7.74 o 
  -7   1  12        7.36        3.24      2.77 o 
  -6   1  12        5.91        3.84      2.54 o 
  -5   1  12       31.36       34.53      4.25 o 
  -4   1  12        5.10       14.40      4.49 o 
  -3   1  12       22.54       31.09      3.32 o 
  -2   1  12       99.30       95.81      5.82 o 
  -1   1  12        1.43        9.43      3.98 o 
   0   1  12       46.67       51.02      4.09 o 
   1   1  12       74.72       71.63      8.43 o 
   2   1  12      173.06      155.65     12.46 o 
   3   1  12       85.76       81.90      6.56 o 
   4   1  12        5.70        6.07      3.74 o 
   5   1  12       41.97       41.29      6.28 o 
   6   1  12        2.91        7.89      4.33 o 
   7   1  12        5.03        8.49      9.14 o 
   8   1  12        1.90        1.62      3.59 o 
   9   1  12        5.52        5.37      5.04 o 
 -14   2  12       19.16       19.52      7.05 o 
 -13   2  12        4.88        5.92      5.66 o 
 -12   2  12        9.53       12.93      6.22 o 
 -11   2  12       26.59       33.34      4.87 o 
 -10   2  12       18.93       21.48      4.39 o 
  -9   2  12       12.98       21.24      7.41 o 
  -8   2  12       67.52       78.74      6.32 o 
  -7   2  12        3.57        5.28      2.68 o 
  -6   2  12       10.01       14.39      3.28 o 
  -5   2  12        4.77        3.27      3.04 o 
  -4   2  12      192.69      204.36     10.89 o 
  -3   2  12       10.25        9.92      3.53 o 
  -2   2  12       52.38       55.29      4.22 o 
  -1   2  12       17.27       21.93      2.66 o 
   0   2  12       43.93       57.88      5.61 o 
   1   2  12        0.01       -2.64      2.64 o 
   2   2  12       23.92       27.47      4.44 o 
   3   2  12      114.09      117.64     10.86 o 
   4   2  12       31.41       28.99      4.58 o 
   5   2  12        0.33        4.09      3.53 o 
   6   2  12        2.14        0.39      3.35 o 
   7   2  12        9.34        4.98      3.89 o 
   8   2  12        7.72        4.84      4.31 o 
 -14   3  12       20.12       33.94     11.81 o 
 -13   3  12       45.05       41.12      9.34 o 
 -12   3  12        2.76        3.55      3.89 o 
 -11   3  12        2.62        5.41      3.68 o 
 -10   3  12        8.90       14.01      4.45 o 
  -9   3  12      304.43      279.32     16.29 o 
  -8   3  12       76.84       78.43      6.93 o 
  -7   3  12        6.02        9.35      3.34 o 
  -6   3  12       19.88       24.73      4.22 o 
  -5   3  12       30.52       35.55      4.81 o 
  -4   3  12        6.17        8.46      3.29 o 
  -3   3  12        9.72        7.15      4.56 o 
  -2   3  12       36.96       46.79      5.55 o 
  -1   3  12       33.11       27.60      3.09 o 
   0   3  12        5.81        6.06      1.88 o 
   1   3  12       33.38       43.23      4.95 o 
   2   3  12      244.98      240.55     14.02 o 
   3   3  12      222.65      204.89     12.48 o 
   4   3  12        8.72       16.93      4.63 o 
   5   3  12       25.13       22.85      5.20 o 
   6   3  12        7.78        7.77      4.46 o 
   7   3  12        0.03        6.18      5.33 o 
   8   3  12        2.62        0.22      4.16 o 
 -14   4  12       21.74        8.09      6.77 o 
 -13   4  12        0.11        0.17      4.38 o 
 -12   4  12        8.34        3.70      4.12 o 
 -11   4  12       16.60        7.73      4.36 o 
 -10   4  12       64.51       53.57      5.96 o 
  -9   4  12       30.78       30.04      4.91 o 
  -8   4  12      141.92      127.81     10.16 o 
  -7   4  12       30.40       37.22      5.21 o 
  -6   4  12       40.36       48.43      6.32 o 
  -5   4  12       69.33       67.00      6.27 o 
  -4   4  12       92.99      103.42      8.19 o 
  -3   4  12       96.65      105.63      9.99 o 
  -2   4  12      144.26      152.74     11.41 o 
  -1   4  12       74.30       72.75      5.59 o 
   0   4  12       11.69       11.79      4.59 o 
   1   4  12       69.76       60.13      5.79 o 
   2   4  12       10.74       13.99      4.42 o 
   3   4  12       28.66       29.64      4.79 o 
   4   4  12       34.04       40.25      5.49 o 
   5   4  12        2.24        6.54      5.00 o 
   6   4  12       10.80       15.82      5.41 o 
   7   4  12        5.00        9.35      5.24 o 
   8   4  12        0.57       -0.65      9.52 o 
 -13   5  12       14.46        8.04      6.23 o 
 -12   5  12        0.43        6.26      4.51 o 
 -11   5  12        0.51        4.93      4.49 o 
 -10   5  12       21.88       15.36      5.12 o 
  -9   5  12       73.12       56.68      8.40 o 
  -8   5  12       19.54       25.08      5.14 o 
  -7   5  12       55.48       64.54      7.82 o 
  -6   5  12        8.89       12.40      4.94 o 
  -5   5  12       43.35       41.08      5.39 o 
  -4   5  12      159.10      174.12     11.11 o 
  -3   5  12       80.87       82.16      6.92 o 
  -2   5  12       14.28       17.32      3.67 o 
  -1   5  12       25.67       20.82      3.23 o 
   0   5  12       19.54       21.10      4.88 o 
   1   5  12        4.92        8.88      5.83 o 
   2   5  12       23.51       30.73      4.79 o 
   3   5  12       43.93       55.37      6.39 o 
   4   5  12        8.25       11.86      5.71 o 
   5   5  12       15.14       17.93      3.86 o 
   6   5  12       15.88       23.80      5.72 o 
   7   5  12       13.53       14.88      7.37 o 
 -13   6  12        2.77       -4.75      6.15 o 
 -12   6  12        2.49       17.18      7.21 o 
 -11   6  12        0.40        3.86      5.44 o 
 -10   6  12       13.57       16.27      5.68 o 
  -9   6  12        6.32       14.31      5.25 o 
  -8   6  12       72.39       71.12      8.75 o 
  -7   6  12       24.89       28.28      7.53 o 
  -6   6  12       30.56       28.37      4.88 o 
  -5   6  12       33.27       34.38      5.15 o 
  -4   6  12       25.14       24.89      4.62 o 
  -3   6  12       58.19       58.66      5.68 o 
  -2   6  12       49.13       44.33      5.21 o 
  -1   6  12       18.19       17.46      6.11 o 
   0   6  12        4.70       12.16      7.36 o 
   1   6  12        4.84        3.73      5.24 o 
   2   6  12       17.64       20.65      4.22 o 
   3   6  12        8.56        7.96      3.53 o 
   4   6  12        9.87        8.78      5.44 o 
   5   6  12        8.63       22.00     17.13 o 
   6   6  12        3.60       11.29      6.34 o 
   7   6  12        0.68       -3.74      6.44 o 
 -12   7  12        0.01       16.94      8.50 o 
 -11   7  12        8.16       11.20      6.74 o 
 -10   7  12        3.40       16.48     12.01 o 
  -9   7  12       15.73       13.62      5.76 o 
  -8   7  12        0.18        6.18      4.48 o 
  -7   7  12        7.09        4.80      4.28 o 
  -6   7  12        1.07        9.59      8.27 o 
  -5   7  12        4.66       18.13      6.59 o 
  -4   7  12      110.36      106.08      8.55 o 
  -3   7  12        6.80        6.35      3.60 o 
  -2   7  12       24.01       21.04      6.74 o 
  -1   7  12        3.70        2.60      4.68 o 
   0   7  12       11.40       10.54      4.68 o 
   1   7  12        2.57        2.42      3.39 o 
   2   7  12        1.95        9.60      4.62 o 
   3   7  12       18.43       17.73      5.78 o 
   4   7  12        1.24        3.48      4.17 o 
   5   7  12        3.65        3.04      4.58 o 
   6   7  12       11.94       17.40      9.18 o 
 -11   8  12        3.54       -0.22      4.53 o 
 -10   8  12        2.33       -1.86      4.44 o 
  -9   8  12       28.61       34.40      7.79 o 
  -8   8  12       19.93       14.75      6.38 o 
  -7   8  12       11.67       17.38      5.89 o 
  -6   8  12        8.54        8.09      4.91 o 
  -5   8  12        4.84        5.74      3.81 o 
  -4   8  12        2.87        0.02      2.96 o 
  -3   8  12       11.29       14.41      4.86 o 
  -2   8  12        3.46        5.86      4.09 o 
  -1   8  12       11.90       14.12      4.95 o 
   0   8  12        4.78        8.26      8.38 o 
   1   8  12        2.90        6.59      4.76 o 
   2   8  12       26.96       32.46      6.59 o 
   3   8  12       26.63       30.79      6.95 o 
   4   8  12        4.71        0.30      4.58 o 
   5   8  12        6.78        7.57      5.57 o 
 -10   9  12        4.22        2.68      4.99 o 
  -9   9  12        1.53        9.96      6.43 o 
  -8   9  12        1.57        3.20      5.83 o 
  -7   9  12        5.74        2.66      5.76 o 
  -6   9  12        6.93       21.03      6.19 o 
  -5   9  12        0.63        4.71      8.36 o 
  -4   9  12       15.93       10.35      4.47 o 
  -3   9  12        8.50       19.32      9.21 o 
  -2   9  12        9.85        6.24      4.63 o 
  -1   9  12        3.83       -0.59      3.84 o 
   0   9  12        1.27       -0.66      3.50 o 
   1   9  12        3.12       -4.18      5.37 o 
   2   9  12        6.82        9.00      5.34 o 
   3   9  12        0.07        1.12      4.68 o 
   4   9  12        3.52        8.26      6.84 o 
  -8  10  12        9.81       14.23      6.91 o 
  -7  10  12        4.29       12.49      6.64 o 
  -6  10  12        2.93        1.72      5.54 o 
  -5  10  12        3.28        5.91      6.90 o 
  -4  10  12        0.55        5.15      7.49 o 
  -3  10  12       22.15       41.19     10.51 o 
  -2  10  12        9.53       18.36      6.81 o 
  -1  10  12        0.14       -1.76      4.41 o 
   0  10  12        3.03        0.16      3.98 o 
   1  10  12        3.07        2.86      5.66 o 
   2  10  12        9.28       17.38      7.74 o 
  -4  11  12       46.38       40.71     12.93 o 
  -3  11  12        6.68       21.26      9.14 o 
  -2  11  12       10.90        5.47      8.70 o 
  -1  11  12        3.20        7.03      7.86 o 
 -14   0  13       15.42       22.27     11.14 o 
 -13   0  13        0.18        0.36      6.11 o 
 -12   0  13        0.18       -0.22      7.36 o 
 -11   0  13       33.06       32.12      9.24 o 
 -10   0  13        1.98        4.58      8.44 o 
  -9   0  13        3.46        4.47      5.06 o 
  -8   0  13       75.25       74.68     20.12 o 
  -7   0  13       17.97       26.98      7.51 o 
  -6   0  13        0.45       -4.67      7.19 o 
  -5   0  13       94.81       95.77      7.97 o 
  -4   0  13      373.15      371.23     22.19 o 
  -3   0  13        1.88       12.11      4.04 o 
  -2   0  13        8.93        9.42      5.44 o 
  -1   0  13        3.00       10.05      3.56 o 
   0   0  13        0.65       -4.01      4.44 o 
   1   0  13       51.43       57.47      7.70 o 
   2   0  13        5.61        9.70      8.62 o 
   3   0  13        2.41       -0.93      4.30 o 
   4   0  13        2.20        0.05      4.23 o 
   5   0  13        0.20        2.87      5.46 o 
   6   0  13        0.31       -2.87      6.47 o 
   7   0  13       10.80       24.93      9.64 o 
   8   0  13        7.94       21.87      9.16 o 
 -14   1  13       40.50       43.54     10.61 o 
 -13   1  13       27.03       18.80      5.58 o 
 -12   1  13        8.49        9.70      4.93 o 
 -11   1  13        1.62       -1.08      3.61 o 
 -10   1  13       13.89       21.10      6.02 o 
  -9   1  13       25.11       25.47      5.09 o 
  -8   1  13        3.60        0.59      2.91 o 
  -7   1  13       16.55       34.78      7.26 o 
  -6   1  13        0.92        3.34      2.49 o 
  -5   1  13       19.04       22.15      3.76 o 
  -4   1  13        0.94       -2.95      2.95 o 
  -3   1  13       31.28       33.20      3.51 o 
  -2   1  13        9.51        8.21      3.08 o 
  -1   1  13        0.37        0.38      1.86 o 
   0   1  13       17.32       23.01      2.95 o 
   1   1  13       76.60       80.82      7.55 o 
   2   1  13       85.03       82.17      7.14 o 
   3   1  13        9.20       18.87      5.03 o 
   4   1  13        1.24        6.75      3.81 o 
   5   1  13        7.75        6.60      3.79 o 
   6   1  13       37.59       29.36      6.56 o 
   7   1  13       10.03       16.21      5.53 o 
   8   1  13        5.84        7.58      5.32 o 
 -14   2  13       36.85       36.99     10.79 o 
 -13   2  13        1.61        0.79      4.93 o 
 -12   2  13        1.71        4.12      4.98 o 
 -11   2  13       18.77       19.32      5.42 o 
 -10   2  13       19.69       15.39      6.88 o 
  -9   2  13       17.41       15.51      6.17 o 
  -8   2  13       33.02       31.61      4.52 o 
  -7   2  13        3.99       -0.56      3.32 o 
  -6   2  13        1.69        6.52      2.83 o 
  -5   2  13        3.45        6.86      3.16 o 
  -4   2  13       54.16       54.95      5.50 o 
  -3   2  13       39.63       40.89      5.24 o 
  -2   2  13        2.08       -1.34      2.31 o 
  -1   2  13       23.77       29.76      4.62 o 
   0   2  13       16.09       15.89      2.81 o 
   1   2  13       52.06       57.84      5.96 o 
   2   2  13        1.90        0.39      2.39 o 
   3   2  13       80.51       83.24      8.08 o 
   4   2  13        7.13        8.76      4.86 o 
   5   2  13        5.49        3.00      3.92 o 
   6   2  13       11.35        9.65      5.05 o 
   7   2  13       25.26       24.69      6.79 o 
 -14   3  13       13.25       -2.01      6.04 o 
 -13   3  13       25.20       25.28     19.00 o 
 -12   3  13        0.74        0.89      4.76 o 
 -11   3  13        4.34       20.78      9.33 o 
 -10   3  13        2.09        5.18      3.68 o 
  -9   3  13       11.28        6.27      3.94 o 
  -8   3  13        0.67        0.23      2.97 o 
  -7   3  13        5.00        0.99      3.44 o 
  -6   3  13       13.05       15.90      3.68 o 
  -5   3  13       10.85       20.98      4.12 o 
  -4   3  13       62.96       68.07      6.22 o 
  -3   3  13       44.96       45.46      5.12 o 
  -2   3  13       17.00       19.61      4.58 o 
  -1   3  13       23.28       25.95      3.07 o 
   0   3  13        1.57        5.11      2.79 o 
   1   3  13       42.00       46.70      4.95 o 
   2   3  13      174.77      154.13     11.68 o 
   3   3  13       26.10       24.73      4.47 o 
   4   3  13        1.67        2.07      3.16 o 
   5   3  13       11.02       20.06      5.23 o 
   6   3  13       42.49       40.75      7.89 o 
   7   3  13       21.30       32.14      7.61 o 
 -13   4  13        0.49       13.03      7.11 o 
 -12   4  13        7.15       15.84      7.97 o 
 -11   4  13        4.30        0.38      3.70 o 
 -10   4  13        3.32       -1.51      3.46 o 
  -9   4  13       22.08       20.26      4.61 o 
  -8   4  13       15.02       13.99      3.98 o 
  -7   4  13       16.60       19.26      4.36 o 
  -6   4  13       14.59       18.69      4.35 o 
  -5   4  13      130.61      142.48     10.69 o 
  -4   4  13       39.07       43.57      5.52 o 
  -3   4  13      203.44      211.87     12.65 o 
  -2   4  13       68.26       76.03      6.71 o 
  -1   4  13        3.01        1.37      3.07 o 
   0   4  13       58.91       55.73      7.06 o 
   1   4  13       55.33       49.94      6.05 o 
   2   4  13       17.62       16.63      4.02 o 
   3   4  13      164.11      154.70     11.43 o 
   4   4  13        7.81        8.03      4.25 o 
   5   4  13        8.15       13.50      5.29 o 
   6   4  13       33.48       35.37      6.56 o 
   7   4  13       12.03       16.02      6.07 o 
 -13   5  13        6.33        2.80      5.96 o 
 -12   5  13        7.22        3.49      5.62 o 
 -11   5  13        2.79        2.56      4.08 o 
 -10   5  13        2.19       -1.29      3.76 o 
  -9   5  13       20.64       22.36      5.17 o 
  -8   5  13        9.80        9.18      3.67 o 
  -7   5  13       19.70       20.33      4.62 o 
  -6   5  13       11.99       16.23      3.99 o 
  -5   5  13       25.06       30.38      6.06 o 
  -4   5  13      268.89      282.05     16.78 o 
  -3   5  13        4.17       19.48      3.59 o 
  -2   5  13        0.84        6.78      2.79 o 
  -1   5  13        8.26        6.04      8.69 o 
   0   5  13        2.02       14.55      6.79 o 
   1   5  13       57.54       50.73      7.90 o 
   2   5  13       86.99       74.64      7.22 o 
   3   5  13       12.54       11.33      3.97 o 
   4   5  13        4.26        0.05      3.07 o 
   5   5  13        4.77        7.30      4.65 o 
   6   5  13       24.26       16.50      6.23 o 
 -12   6  13        2.63        7.48      7.10 o 
 -11   6  13        0.00        0.22      4.70 o 
 -10   6  13        2.52        0.83      3.56 o 
  -9   6  13        8.40        7.31      6.07 o 
  -8   6  13       37.94       46.87      6.28 o 
  -7   6  13        9.42        6.76      3.81 o 
  -6   6  13        7.15        4.81      3.26 o 
  -5   6  13       70.09       66.39      7.15 o 
  -4   6  13      117.20      133.26     10.79 o 
  -3   6  13      189.36      194.33     16.25 o 
  -2   6  13       32.49       33.50      6.86 o 
  -1   6  13        2.07        4.57      3.90 o 
   0   6  13        8.76        4.55      3.70 o 
   1   6  13       46.24       53.40      8.24 o 
   2   6  13        5.50       12.07      8.76 o 
   3   6  13        3.52        3.97      3.97 o 
   4   6  13        1.28        5.05      4.73 o 
   5   6  13        2.88       10.53      5.83 o 
   6   6  13        7.92       21.28     11.68 o 
 -11   7  13        0.74       -0.16      4.49 o 
 -10   7  13        2.84        4.22      4.69 o 
  -9   7  13        3.36        0.57      3.96 o 
  -8   7  13       20.38       23.01      6.45 o 
  -7   7  13       21.18        9.88      5.18 o 
  -6   7  13        1.43        2.19      3.36 o 
  -5   7  13        1.66        6.18      5.25 o 
  -4   7  13        0.29       -1.81      3.03 o 
  -3   7  13       41.96       50.76      7.66 o 
  -2   7  13       20.57       13.66     15.41 o 
  -1   7  13        1.97       -0.44      4.22 o 
   0   7  13        1.65        4.69      4.07 o 
   1   7  13        4.62        5.73      4.53 o 
   2   7  13        1.03        3.96      4.36 o 
   3   7  13        5.03        5.92      7.00 o 
   4   7  13        3.40        8.57      5.11 o 
   5   7  13        2.92       -2.31      5.11 o 
 -10   8  13        5.86        7.33      5.44 o 
  -9   8  13        9.01        7.23      5.12 o 
  -8   8  13        2.76       16.61      8.87 o 
  -7   8  13        0.84        1.57      4.04 o 
  -6   8  13        4.97        4.59      4.72 o 
  -5   8  13        4.47        6.56      4.12 o 
  -4   8  13       16.00       28.77      6.39 o 
  -3   8  13       24.89       32.93      6.76 o 
  -2   8  13        5.84        9.96      7.80 o 
  -1   8  13        3.47        5.46      4.68 o 
   0   8  13        7.21        2.40      3.69 o 
   1   8  13       13.59       17.43      5.61 o 
   2   8  13       20.62       31.09      6.69 o 
   3   8  13        9.24       11.21      6.59 o 
   4   8  13        1.16        4.30      5.69 o 
  -8   9  13        0.30       11.79      6.77 o 
  -7   9  13        5.86       -4.30      4.85 o 
  -6   9  13        5.38        6.88      5.38 o 
  -5   9  13        1.47       -1.40      7.80 o 
  -4   9  13        8.61        6.32      8.76 o 
  -3   9  13        7.23        7.91      4.86 o 
  -2   9  13       23.06       19.04      6.68 o 
  -1   9  13        5.82        2.54      4.10 o 
   0   9  13        0.30       -3.22      4.27 o 
   1   9  13        2.06       -0.14      4.62 o 
   2   9  13        3.40        8.76      6.55 o 
  -6  10  13        2.06        4.95      6.84 o 
  -5  10  13       15.99       18.13      9.86 o 
  -4  10  13       16.69       31.53      9.44 o 
  -3  10  13       33.65       33.19     10.39 o 
  -2  10  13       11.26       15.44      7.68 o 
  -1  10  13        1.63        4.84      4.75 o 
   0  10  13        7.57       14.85      8.24 o 
 -13   0  14        1.18        4.17      8.62 o 
 -12   0  14        0.06        9.65     16.89 o 
 -11   0  14        0.01        5.31      5.26 o 
 -10   0  14        5.60       12.06      9.16 o 
  -9   0  14       13.35       37.65      8.98 o 
  -8   0  14       32.98       42.62     10.27 o 
  -7   0  14        0.61        5.84     10.42 o 
  -6   0  14        1.78        2.87      6.83 o 
  -5   0  14        8.58       22.30      6.34 o 
  -4   0  14      577.26      542.93     33.62 o 
  -3   0  14      115.42      104.21      9.78 o 
  -2   0  14       16.72       16.36      4.37 o 
  -1   0  14        0.01        4.01      4.92 o 
   0   0  14       25.39       23.48      7.54 o 
   1   0  14        9.48       11.84      5.35 o 
   2   0  14        0.34        5.42      5.46 o 
   3   0  14       34.10       41.95      9.52 o 
   4   0  14        3.39        3.59      5.61 o 
   5   0  14        0.00        2.79      5.25 o 
   6   0  14       10.96       13.94      6.98 o 
   7   0  14        8.82       17.77     11.32 o 
 -13   1  14        2.34       25.22     12.04 o 
 -12   1  14        0.05       -1.52      3.50 o 
 -11   1  14        9.35        9.89      4.39 o 
 -10   1  14       13.12       21.31      5.31 o 
  -9   1  14       48.23       56.58      7.34 o 
  -8   1  14        8.13       17.44      4.62 o 
  -7   1  14       17.87       21.63      5.13 o 
  -6   1  14        0.38        3.70      3.17 o 
  -5   1  14       20.53       20.84      3.87 o 
  -4   1  14        0.49        3.75      2.56 o 
  -3   1  14      239.91      240.67     14.19 o 
  -2   1  14        1.41       -1.14      2.18 o 
  -1   1  14        2.95        5.46      3.01 o 
   0   1  14       11.83       12.93      3.35 o 
   1   1  14       36.38       41.70      6.12 o 
   2   1  14        4.09       12.59      7.93 o 
   3   1  14        6.43       11.65      8.50 o 
   4   1  14        2.24       -4.22      4.22 o 
   5   1  14        1.97        4.70      3.90 o 
   6   1  14       13.21        5.52      4.63 o 
   7   1  14        0.80        4.05      4.75 o 
 -13   2  14        7.37       18.91      7.84 o 
 -12   2  14        6.77       14.49      5.73 o 
 -11   2  14        4.98       10.61      5.01 o 
 -10   2  14        8.11       10.09      4.52 o 
  -9   2  14        2.06        4.57      3.92 o 
  -8   2  14        1.19       11.94      8.66 o 
  -7   2  14        2.97        8.37      3.74 o 
  -6   2  14        0.13        6.59      5.27 o 
  -5   2  14       13.47       22.26      4.72 o 
  -4   2  14      299.58      287.79     17.30 o 
  -3   2  14      114.09      110.95      8.71 o 
  -2   2  14        4.81       18.70      3.78 o 
  -1   2  14        3.19        4.24      3.80 o 
   0   2  14       18.22       24.41      4.46 o 
   1   2  14       18.21       16.43      3.74 o 
   2   2  14       51.43       63.94      6.52 o 
   3   2  14       49.37       40.03      6.51 o 
   4   2  14        8.84       11.74      4.78 o 
   5   2  14        3.65        0.79      3.55 o 
   6   2  14       26.41       17.91      5.85 o 
 -13   3  14        4.47        7.37      8.59 o 
 -12   3  14        0.41       -6.82      6.82 o 
 -11   3  14        1.82        6.80      4.41 o 
 -10   3  14       85.52       78.44      9.62 o 
  -9   3  14       67.54       66.81      9.14 o 
  -8   3  14        2.47        0.25      2.83 o 
  -7   3  14       17.45       25.15      4.99 o 
  -6   3  14        4.22        4.90      3.04 o 
  -5   3  14        2.18        5.05      3.13 o 
  -4   3  14       44.46       40.71      5.52 o 
  -3   3  14       63.59       64.48      6.23 o 
  -2   3  14        3.72        5.77      3.80 o 
  -1   3  14        6.77       11.22      4.12 o 
   0   3  14        3.69        1.56      4.09 o 
   1   3  14       16.18       17.98      3.71 o 
   2   3  14       34.63       32.32      4.86 o 
   3   3  14        9.37       11.04      4.44 o 
   4   3  14        1.46        7.65      6.43 o 
   5   3  14        6.98        7.62      4.79 o 
   6   3  14        5.39        9.63      5.26 o 
 -12   4  14        8.62       10.19     14.59 o 
 -11   4  14        0.91       -6.09      6.29 o 
 -10   4  14        0.64        6.53      5.81 o 
  -9   4  14       33.94       43.40      5.90 o 
  -8   4  14        1.83        7.64      3.80 o 
  -7   4  14        0.80        7.76      3.65 o 
  -6   4  14       16.36       16.71      4.10 o 
  -5   4  14       79.98       96.44      8.54 o 
  -4   4  14      250.71      246.36     14.89 o 
  -3   4  14      104.42      103.28      8.94 o 
  -2   4  14        4.15        3.76      3.36 o 
  -1   4  14        5.22        3.34      3.76 o 
   0   4  14        0.14       -2.55      3.88 o 
   1   4  14       28.32       33.27      5.89 o 
   2   4  14        5.40        7.26      7.13 o 
   3   4  14        5.48        2.73      3.42 o 
   4   4  14        9.65       16.80      6.79 o 
   5   4  14        1.72        1.12      6.95 o 
   6   4  14        7.53        8.14      6.44 o 
 -12   5  14        0.47        7.56      6.98 o 
 -11   5  14        8.16        1.05      5.76 o 
 -10   5  14       14.83       15.58      5.60 o 
  -9   5  14       17.20       18.80      4.76 o 
  -8   5  14       11.06       10.71      5.75 o 
  -7   5  14        1.56       15.66      4.69 o 
  -6   5  14        3.87        1.02      3.01 o 
  -5   5  14       19.49       22.70      5.83 o 
  -4   5  14       25.34       25.51      4.70 o 
  -3   5  14       40.96       53.79      8.38 o 
  -2   5  14       11.19        6.80      5.03 o 
  -1   5  14        3.85       12.00      5.24 o 
   0   5  14       12.61       13.78      5.19 o 
   1   5  14        6.09        7.60      4.60 o 
   2   5  14        7.44        5.86      4.05 o 
   3   5  14        1.14       -4.48      4.48 o 
   4   5  14        1.70        7.29      7.51 o 
   5   5  14        7.84       10.93     11.82 o 
 -11   6  14        3.89        2.10      5.49 o 
 -10   6  14       15.42        4.39      4.58 o 
  -9   6  14       43.05       33.84      8.05 o 
  -8   6  14       15.59       16.76      5.52 o 
  -7   6  14        9.34        6.16      3.83 o 
  -6   6  14        3.72        4.80      3.44 o 
  -5   6  14       43.11       37.22      6.04 o 
  -4   6  14       50.81       50.35      6.73 o 
  -3   6  14       14.42       37.23      7.41 o 
  -2   6  14        5.94       13.50      6.48 o 
  -1   6  14        2.47        4.27      3.99 o 
   0   6  14        5.63        1.23      4.08 o 
   1   6  14        8.96       15.34     11.33 o 
   2   6  14        4.82       10.57      5.00 o 
   3   6  14        6.31        9.72      5.40 o 
   4   6  14        0.44       -0.57      4.41 o 
 -10   7  14        3.96        3.94      5.12 o 
  -9   7  14        8.63        6.53      4.99 o 
  -8   7  14       19.35       19.62      6.77 o 
  -7   7  14        0.19       -0.87      4.02 o 
  -6   7  14        7.25        6.09      3.70 o 
  -5   7  14       41.07       44.34      6.26 o 
  -4   7  14        0.24        2.81      4.13 o 
  -3   7  14        3.69       16.24      8.01 o 
  -2   7  14       10.41        6.05      4.36 o 
  -1   7  14        4.26        1.01      3.50 o 
   0   7  14        8.37        9.17      5.52 o 
   1   7  14        2.80        3.21      4.15 o 
   2   7  14       12.69        6.23      5.26 o 
   3   7  14        1.11       -4.69      5.11 o 
  -9   8  14       10.34       17.56      6.64 o 
  -8   8  14       11.07       15.45      6.96 o 
  -7   8  14        0.27        0.40      4.23 o 
  -6   8  14        1.02       -2.15      4.87 o 
  -5   8  14       23.99       17.56      6.22 o 
  -4   8  14       18.77       25.66      7.01 o 
  -3   8  14        8.67        9.72      5.09 o 
  -2   8  14        0.71       -1.96      4.30 o 
  -1   8  14        1.47       -2.09      4.45 o 
   0   8  14        3.21        3.99      5.32 o 
   1   8  14       21.03       19.05     10.94 o 
   2   8  14        1.95       10.30      6.01 o 
  -7   9  14        3.22        5.12      7.35 o 
  -6   9  14        7.37        9.13      6.67 o 
  -5   9  14        8.13        3.67      5.87 o 
  -4   9  14        6.06       13.28      7.22 o 
  -3   9  14        0.49        2.45      4.48 o 
  -2   9  14        1.19        0.56      5.71 o 
  -1   9  14        2.15        0.35      4.29 o 
   0   9  14        0.91        6.02      4.79 o 
 -13   0  15        4.09       14.27     14.01 o 
 -12   0  15        0.89       -6.11      8.26 o 
 -11   0  15        5.77        6.55      7.31 o 
 -10   0  15        4.06        3.60      5.78 o 
  -9   0  15       10.12        0.50      5.39 o 
  -8   0  15        2.73        7.19      6.86 o 
  -7   0  15        0.71        5.64      5.20 o 
  -6   0  15        3.90        9.91      6.83 o 
  -5   0  15        6.20        9.58      8.62 o 
  -4   0  15       47.31       45.95     11.14 o 
  -3   0  15        5.93        9.08      5.78 o 
  -2   0  15        3.33        0.32      2.99 o 
  -1   0  15        4.18       -0.10      2.84 o 
   0   0  15       12.08        6.46      5.17 o 
   1   0  15       18.17       19.04      7.21 o 
   2   0  15        2.11       -2.07      4.57 o 
   3   0  15        3.47        7.20      5.97 o 
   4   0  15        0.14        7.26     11.68 o 
   5   0  15        2.15       -0.99      5.93 o 
 -13   1  15        0.63        7.96      5.78 o 
 -12   1  15        0.28       -1.49      3.87 o 
 -11   1  15        0.98        0.29      3.46 o 
 -10   1  15       17.09       13.08      4.62 o 
  -9   1  15        8.19        6.29      5.65 o 
  -8   1  15        0.77        4.68      4.21 o 
  -7   1  15        3.17        7.48      5.95 o 
  -6   1  15        7.67        8.81      4.27 o 
  -5   1  15       12.40        5.13      3.53 o 
  -4   1  15       46.16       37.23      7.21 o 
  -3   1  15       25.62       24.88      4.55 o 
  -2   1  15        4.04        6.72      2.88 o 
  -1   1  15        7.02        1.48      1.86 o 
   0   1  15       20.61       15.75      3.74 o 
   1   1  15       48.00       57.22      7.34 o 
   2   1  15       22.91       32.69      6.28 o 
   3   1  15        0.59       11.21      6.76 o 
   4   1  15        0.42        3.35      6.74 o 
   5   1  15       14.07       12.18      5.55 o 
 -12   2  15        1.45        7.15      5.69 o 
 -11   2  15        1.27       -0.31      4.06 o 
 -10   2  15        7.80       11.80      4.89 o 
  -9   2  15       58.86       58.86      8.15 o 
  -8   2  15        7.99       13.16      5.19 o 
  -7   2  15        0.16        2.78      5.27 o 
  -6   2  15        0.78        6.69      4.14 o 
  -5   2  15       71.51       86.40      7.92 o 
  -4   2  15       31.67       33.58      5.58 o 
  -3   2  15        3.75        2.15      3.23 o 
  -2   2  15        4.68        2.15      2.61 o 
  -1   2  15        0.42       -3.74      3.74 o 
   0   2  15        1.13       -0.04      3.70 o 
   1   2  15       28.86       32.84      5.03 o 
   2   2  15       15.91       11.47      4.69 o 
   3   2  15       11.78       15.72      5.01 o 
   4   2  15        2.00       11.99      6.68 o 
   5   2  15        6.01        7.30      5.62 o 
 -12   3  15        1.33       -4.05      5.39 o 
 -11   3  15        1.49        6.95      5.73 o 
 -10   3  15       31.89       27.06      6.26 o 
  -9   3  15       38.38       48.08      8.05 o 
  -8   3  15        1.21       -0.91      3.78 o 
  -7   3  15       24.17       30.81      5.08 o 
  -6   3  15       12.40       18.24      4.84 o 
  -5   3  15       30.55       39.15      5.67 o 
  -4   3  15       69.28       78.83      7.87 o 
  -3   3  15       26.65       32.05      4.80 o 
  -2   3  15        0.15        6.55      5.88 o 
  -1   3  15        8.05       17.32      4.81 o 
   0   3  15        4.40        7.08      3.93 o 
   1   3  15      162.85      167.21     13.88 o 
   2   3  15       57.38       53.48      8.88 o 
   3   3  15        0.07        3.78      5.83 o 
   4   3  15        3.10        6.12      6.22 o 
   5   3  15       14.12       29.21      8.07 o 
 -12   4  15        2.45       -0.18      4.95 o 
 -11   4  15        7.47       17.89      7.72 o 
 -10   4  15        0.38        6.51      5.58 o 
  -9   4  15       33.73       33.22      6.46 o 
  -8   4  15        5.64        3.49      3.19 o 
  -7   4  15        7.18        9.28      4.08 o 
  -6   4  15       13.52       15.81      4.12 o 
  -5   4  15       91.64       87.38      8.58 o 
  -4   4  15       25.98       31.46      5.34 o 
  -3   4  15        6.38        1.37      2.59 o 
  -2   4  15       16.70       17.86      6.20 o 
  -1   4  15        2.65        3.42      3.69 o 
   0   4  15        3.65        0.81      3.09 o 
   1   4  15       27.45       36.83      7.01 o 
   2   4  15       33.55       32.56      6.39 o 
   3   4  15       19.20       12.35      5.94 o 
   4   4  15        0.56        5.21      5.92 o 
 -11   5  15        4.35        2.60      8.26 o 
 -10   5  15       44.29       42.68      9.35 o 
  -9   5  15       45.65       64.20     13.35 o 
  -8   5  15        1.48        5.08      3.63 o 
  -7   5  15        0.04        1.09      3.04 o 
  -6   5  15        0.92        5.62      3.99 o 
  -5   5  15       69.29       78.22      8.25 o 
  -4   5  15       71.02       64.29      6.48 o 
  -3   5  15       21.40       30.65      9.18 o 
  -2   5  15       10.13        7.84      5.65 o 
  -1   5  15        1.74        4.01      4.39 o 
   0   5  15        4.87        4.27      4.91 o 
   1   5  15       91.30       92.06     11.03 o 
   2   5  15       61.53       57.34      8.50 o 
   3   5  15        0.66       -0.26      4.80 o 
   4   5  15        5.08        5.15      5.38 o 
 -10   6  15       21.63       19.53      7.87 o 
  -9   6  15       26.19       21.36      7.42 o 
  -8   6  15        8.55        5.17      4.46 o 
  -7   6  15        2.60        7.86      4.21 o 
  -6   6  15       10.94       16.15      5.85 o 
  -5   6  15       13.79       13.46      4.34 o 
  -4   6  15        4.61       14.80      6.22 o 
  -3   6  15       15.66       18.44      7.05 o 
  -2   6  15        0.96        6.54      5.57 o 
  -1   6  15        0.69       -3.57      3.84 o 
   0   6  15       15.46       10.98      5.45 o 
   1   6  15       10.27        5.75      4.33 o 
   2   6  15       21.36       26.80      6.85 o 
   3   6  15        0.76       -0.86      5.22 o 
  -9   7  15       27.00       18.15      6.84 o 
  -8   7  15        6.19        4.61      5.10 o 
  -7   7  15        2.42        2.11      4.57 o 
  -6   7  15        2.51       -2.63      5.04 o 
  -5   7  15        3.83       -0.37      3.91 o 
  -4   7  15       21.97       10.68      5.15 o 
  -3   7  15       13.11       11.76      6.33 o 
  -2   7  15        4.89        0.20      4.04 o 
  -1   7  15        4.96        5.30      9.98 o 
   0   7  15        2.02        2.29      4.31 o 
   1   7  15       15.36        7.62      5.27 o 
  -7   8  15        0.02       -1.44      6.23 o 
  -6   8  15        2.47        2.22      5.55 o 
  -5   8  15       29.38       36.11     11.90 o 
  -4   8  15       21.95       29.92      7.34 o 
  -3   8  15       11.34       10.29      5.39 o 
  -2   8  15        1.01       -1.96      4.24 o 
  -1   8  15        0.78        1.35      4.58 o 
   0   8  15        3.22        6.41      4.86 o 
 -12   0  16       10.95       -1.92      5.97 o 
 -11   0  16       10.31        6.98     11.50 o 
 -10   0  16        1.11       -0.36      4.81 o 
  -9   0  16       13.62       28.39     10.52 o 
  -8   0  16        1.21        4.35      5.87 o 
  -7   0  16        0.02        0.16      4.69 o 
  -6   0  16        2.42        3.23      7.90 o 
  -5   0  16        3.89        3.89      4.75 o 
  -4   0  16        0.14       11.50      8.98 o 
  -3   0  16        0.00        0.72      6.47 o 
  -2   0  16        9.05       11.38      5.61 o 
  -1   0  16        0.23       12.21     10.42 o 
   0   0  16        0.13        4.00      5.20 o 
   1   0  16        0.09        1.75      5.17 o 
   2   0  16       75.95       78.61     14.22 o 
   3   0  16        0.63        2.43      5.42 o 
   4   0  16        0.14        6.31      7.25 o 
 -12   1  16        1.66       -0.38      4.87 o 
 -11   1  16        5.23       11.15      6.59 o 
 -10   1  16       48.56       55.24      9.01 o 
  -9   1  16        0.70        4.04      4.42 o 
  -8   1  16        2.63        4.00      7.19 o 
  -7   1  16        3.64        4.60      4.23 o 
  -6   1  16       18.19       18.08      5.62 o 
  -5   1  16       10.41       17.56      4.86 o 
  -4   1  16        3.30        0.38      3.79 o 
  -3   1  16       37.30       39.53      7.68 o 
  -2   1  16        0.65        8.67      7.53 o 
  -1   1  16        1.23        9.64      4.03 o 
   0   1  16        1.54       -3.27      5.50 o 
   1   1  16       34.26       35.60      7.55 o 
   2   1  16        3.85        3.22      4.48 o 
   3   1  16        1.36        4.50      6.37 o 
   4   1  16        2.68        8.32      5.76 o 
 -11   2  16        0.99        4.36      4.44 o 
 -10   2  16        4.11        4.86      4.53 o 
  -9   2  16       54.15       57.34      8.94 o 
  -8   2  16       21.70       20.28      5.34 o 
  -7   2  16        3.11        0.69      3.85 o 
  -6   2  16        2.18        3.75      3.55 o 
  -5   2  16       79.68       81.82      9.35 o 
  -4   2  16       15.60       14.74      4.75 o 
  -3   2  16        7.34        4.94      3.52 o 
  -2   2  16        0.31       -2.35      3.40 o 
  -1   2  16        3.71       12.06      4.68 o 
   0   2  16        6.46        5.82      6.84 o 
   1   2  16       15.22        8.86      6.89 o 
   2   2  16        6.91       16.03      7.17 o 
   3   2  16        0.46        3.38      4.55 o 
   4   2  16        0.02       -7.83      7.83 o 
 -11   3  16        1.66        4.91      5.37 o 
 -10   3  16        3.27        2.32      4.98 o 
  -9   3  16        7.66        5.63      4.31 o 
  -8   3  16       11.04        7.75      4.26 o 
  -7   3  16        0.92        3.11      4.45 o 
  -6   3  16       22.32       25.97      6.10 o 
  -5   3  16       98.39       89.26     10.87 o 
  -4   3  16       58.11       47.60      6.15 o 
  -3   3  16       13.80       24.35      5.72 o 
  -2   3  16        5.12        9.62      5.70 o 
  -1   3  16        1.66        3.68      4.08 o 
   0   3  16       38.03       46.77      7.45 o 
   1   3  16       36.53       22.69      9.64 o 
   2   3  16       15.59       29.36      7.79 o 
   3   3  16        3.70       -0.10      4.62 o 
 -10   4  16        0.70       16.32     11.89 o 
  -9   4  16       31.95       32.88      8.56 o 
  -8   4  16       18.11       15.29      6.09 o 
  -7   4  16        9.67        8.16      5.76 o 
  -6   4  16       15.02       14.09      4.28 o 
  -5   4  16        7.12       11.78      4.08 o 
  -4   4  16        8.11       12.44      5.60 o 
  -3   4  16       26.69       32.18      7.04 o 
  -2   4  16        9.47       22.84      6.53 o 
  -1   4  16        5.05        6.31      4.57 o 
   0   4  16        6.61        8.35      4.64 o 
   1   4  16        0.78       -2.68      5.58 o 
   2   4  16       15.81       13.00      6.37 o 
   3   4  16       11.73        6.31      7.19 o 
 -10   5  16       15.29       23.21      7.79 o 
  -9   5  16        9.22       15.06      7.89 o 
  -8   5  16        1.70        2.24      4.40 o 
  -7   5  16        7.58        2.28      3.62 o 
  -6   5  16        7.63        6.99      4.74 o 
  -5   5  16       12.66        8.40      5.28 o 
  -4   5  16       71.33       59.05      9.65 o 
  -3   5  16       21.00       28.56      6.51 o 
  -2   5  16        1.50        1.14      4.15 o 
  -1   5  16        3.58        5.62      4.66 o 
   0   5  16       23.13       33.46      6.89 o 
   1   5  16       85.44       93.99     10.64 o 
   2   5  16       18.26       19.56      9.01 o 
  -8   6  16        0.73       -2.71      4.80 o 
  -7   6  16        1.96        6.23      4.78 o 
  -6   6  16        1.49       -2.92      4.53 o 
  -5   6  16        1.45       13.97      8.66 o 
  -4   6  16       12.81        8.49      5.95 o 
  -3   6  16        0.58       -4.86      4.86 o 
  -2   6  16        0.92        0.83      3.83 o 
  -1   6  16       11.04        4.69      4.46 o 
   0   6  16       18.04        7.40      5.45 o 
   1   6  16       10.02       12.13      6.22 o 
  -7   7  16        1.33        9.26      7.19 o 
  -6   7  16        0.12        5.26      9.35 o 
  -5   7  16        0.41       -3.18      4.70 o 
  -4   7  16       14.39       30.76      8.34 o 
  -3   7  16        5.71        3.85      4.90 o 
  -2   7  16        1.27        5.51      4.77 o 
  -1   7  16        1.65        3.35      5.20 o 
 -10   0  17        1.15        9.70     10.06 o 
  -9   0  17        3.01       25.87     14.01 o 
  -8   0  17        0.42       10.03     14.19 o 
  -7   0  17        0.96       13.29     11.14 o 
  -6   0  17        0.26       22.43     18.50 o 
  -5   0  17       12.70        3.85      5.17 o 
  -4   0  17        0.25        3.16      8.08 o 
  -3   0  17        6.78        4.50      5.71 o 
  -2   0  17        1.64       17.96     13.65 o 
  -1   0  17       12.83       15.09     10.78 o 
   0   0  17       39.82       44.55     17.96 o 
   1   0  17       21.53       28.74     16.53 o 
   2   0  17        1.85       -5.75     10.06 o 
 -10   1  17        1.00        4.46      5.60 o 
  -9   1  17        1.52        4.10      4.33 o 
  -8   1  17       11.02        9.87      8.30 o 
  -7   1  17        5.11       10.49      4.95 o 
  -6   1  17        6.20        3.20      3.64 o 
  -5   1  17        5.79        7.61      4.64 o 
  -4   1  17        5.12        2.65      3.67 o 
  -3   1  17       22.00       24.71      6.68 o 
  -2   1  17        4.93        1.94      4.52 o 
  -1   1  17        1.88       11.20      6.98 o 
   0   1  17        8.34       20.56      8.98 o 
   1   1  17       13.86       25.07     17.24 o 
   2   1  17        3.94        5.71      6.59 o 
 -10   2  17        2.02        5.19      5.07 o 
  -9   2  17        6.18       -1.60      5.29 o 
  -8   2  17        0.34        8.04      5.70 o 
  -7   2  17       14.26       16.42      5.98 o 
  -6   2  17        8.86        5.61      4.75 o 
  -5   2  17       32.71       36.57      9.88 o 
  -4   2  17        1.72        6.15      5.32 o 
  -3   2  17        0.23        4.44      4.76 o 
  -2   2  17       13.20       19.68      8.70 o 
  -1   2  17       16.70       22.38      8.25 o 
   0   2  17       28.62       30.29      8.87 o 
   1   2  17        0.87        2.49      6.55 o 
   2   2  17        7.58       18.45      9.36 o 
  -9   3  17       11.57       11.28      5.81 o 
  -8   3  17       20.12       27.64      6.48 o 
  -7   3  17        9.11       -1.46      3.89 o 
  -6   3  17       21.35       26.71      6.40 o 
  -5   3  17       16.11       20.69      5.43 o 
  -4   3  17       38.21       45.81      9.05 o 
  -3   3  17       10.33       -2.60      4.87 o 
  -2   3  17        5.94        5.44      6.00 o 
  -1   3  17        3.99        6.36      5.42 o 
   0   3  17       15.96       19.74      7.09 o 
   1   3  17        1.12        1.21      4.82 o 
  -9   4  17       23.78       28.41      9.15 o 
  -8   4  17        9.79        0.73     10.08 o 
  -7   4  17        7.58       17.20      8.26 o 
  -6   4  17       11.83        5.72      5.69 o 
  -5   4  17       14.42       11.77      6.51 o 
  -4   4  17        8.63       12.41      6.49 o 
  -3   4  17       24.69       38.31      7.28 o 
  -2   4  17        4.05       12.80      6.07 o 
  -1   4  17       20.47       21.90      7.16 o 
   0   4  17        8.60       19.15      7.68 o 
  -7   5  17        3.94       11.14      6.84 o 
  -6   5  17       22.38       22.53      7.86 o 
  -5   5  17        7.81       10.94     10.71 o 
  -4   5  17        5.61       -0.07      5.35 o 
  -3   5  17        2.77       -2.56      4.30 o 
  -2   5  17        1.65       -1.85      5.94 o 
  -1   5  17        6.34       14.77      6.33 o 
  -5   6  17        1.94       -5.13      5.83 o 
  -4   6  17        7.49        0.86      5.84 o 
  -3   6  17        4.56       -0.39      4.56 o 
  -8   0  18        2.34        2.84      5.97 o 
  -7   0  18        0.11       21.19      9.88 o 
  -6   0  18        1.31       -4.00      7.16 o 
  -5   0  18       30.77       25.11     10.12 o 
  -4   0  18        8.49        1.08      7.54 o 
  -3   0  18       13.71       20.12     15.09 o 
  -2   0  18       13.95        9.34      7.19 o 
  -1   0  18        0.05       -7.90     12.57 o 
  -8   1  18        3.04       -1.67      4.07 o 
  -7   1  18        4.38        4.98      7.35 o 
  -6   1  18        6.96       13.27      7.20 o 
  -5   1  18        0.61       -1.63      4.70 o 
  -4   1  18       45.70       45.41      9.06 o 
  -3   1  18        3.37        2.89      5.57 o 
  -2   1  18        4.73       13.77      8.79 o 
  -1   1  18        0.09       -2.41      6.47 o 
  -8   2  18        2.10        5.81      5.17 o 
  -7   2  18        0.08        3.05      4.09 o 
  -6   2  18        9.25        9.62      6.30 o 
  -5   2  18       50.78       44.22      9.57 o 
  -4   2  18        2.88        1.07      5.09 o 
  -3   2  18        3.27        4.65      7.08 o 
  -2   2  18        4.17       -5.91      7.25 o 
  -1   2  18        7.04        8.49     10.42 o 
  -7   3  18       15.39        7.07      9.93 o 
  -6   3  18       14.72       24.93      8.02 o 
  -5   3  18        2.41        0.75      5.16 o 
  -4   3  18       38.73       33.00     10.77 o 
  -3   3  18        0.82       -5.72      5.72 o 
  -2   3  18        6.94        7.96      7.41 o 
  -5   4  18       27.23       12.92      6.61 o 
  -4   4  18        5.87        2.26      6.22 o 
                                                 
